# Supplementary material for: Identification and Characterization of SRSF2 as a Splicing-Relevant Factor Associated with the Distribution of Membranous to Secreted PD-L1, Exemplarily Considered on Human Renal Tissue, Including Renal Cell Carcinoma
Source: Cancers (Basel). 2025 Oct 28;17(21):3463. doi: 10.3390/cancers17213463 (PMC12609511; doi:10.3390/cancers17213463)
Supplement: Supplementary file 1 [file cancers-17-03463-s001.zip]

Archive with 1 entries (1 files):
- cancers-3919111-supplementary.xlsx
