# Supplementary material for: Identification and Characterization of SRSF2 as a Splicing-Relevant Factor Associated with the Distribution of Membranous to Secreted PD-L1, Exemplarily Considered on Human Renal Tissue, Including Renal Cell Carcinoma
Source: Cancers (Basel). 2025 Oct 28;17(21):3463. doi: 10.3390/cancers17213463 (PMC12609511; doi:10.3390/cancers17213463)
Supplement: Supplementary file 1 [file cancers-17-03463-s001.zip › cancers-3919111-supplementary.xlsx]

## Sheet: HEK293T + SRSF2 overexpression
statistical significant upregulated genes															statistical significant downregulated genes
Gene	Name	Annotation	Expressionratio	ExpressionSample	ExpressionControl	PositionGeneSet	FDR	RawValuesSample_1	RawValuesSample_2	RawValuesSample_3	RawValuesCTL_1	RawValuesCTL_2	RawValuesCTL_3		Gene	Name	Annotation	Expressionratio	ExpressionSample	ExpressionControl	PositionGeneSet	FDR	RawValuesSample_1	RawValuesSample_2	RawValuesSample_3	RawValuesCTL_1	RawValuesCTL_2	RawValuesCTL_3
AC007040.2	AC007040.2	AC007040.2	65535	345.301	0	767	1.49134e-12	360.508	280.139	395.257	0	0	0		CCN2	CCN2	CCN2	0	0	491.598	11069	1.57172e-19	0	0	0	807.879	341.276	325.639
AC135178.3	AC135178.3	AC135178.3	65535	1857.72	0	5294	3.3657e-23	11.8588	2626.09	2935.19	0	0	0		CORO7-PAM16	CORO7-PAM16	CORO7-PAM16	0	0	466.658	12105	6.79582e-19	0	0	0	375.446	13.4454	1011.08
AL441992.2	AL441992.2	AL441992.2	65535	264.83	0	7882	3.24531e-12	5.53411	0	788.955	0	0	0		CSGALNACT2	CSGALNACT2	CSGALNACT2	0	0	1154.76	12328	1.37743e-25	0	0	0	227.092	1414.38	1822.81
PEDS1-UBE2V1	PEDS1-UBE2V1	PEDS1-UBE2V1	65535	425.717	0	22859	2.91489e-13	0	499.889	777.261	0	0	0		GNG7	GNG7	GNG7	0	0	371.188	15528	1.41033e-17	0	0	0	0	813.784	299.78
SLC16A6P1	SLC16A6P1	SLC16A6P1	65535	259.67	0	27830	3.86519e-12	294.098	0	484.911	0	0	0		PELO	PELO	PELO	0	0	1253.42	22867	1.20795e-25	0	0	0	0	28.655	3731.6
ZNF786	ZNF786	ZNF786	65535	593.773	0	32770	4.95266e-15	668.714	425.511	687.094	0	0	0		PKIA	PKIA	PKIA	0	0	202.48	23194	1.10337e-14	0	0	0	587.328	0	20.1117
AL135999.1	AL135999.1	AL135999.1	164.805	872.234	5.79662	6880	4.52391e-12	1271.26	31.0334	1314.41	0	17.3899	0		ZBTB8B	ZBTB8B	ZBTB8B	0	0	701.819	32110	2.54845e-20	0	0	0	1631.58	473.874	0
PAG1	PAG1	PAG1	84.4614	262.148	2.89675	22450	4.79061e-08	266.242	208.565	311.635	4.53646	4.1538	0		ZNF22	ZNF22	ZNF22	0	0	317.786	32349	1.42597e-16	0	0	0	0	768.053	185.304
AL022238.3	AL022238.3	AL022238.3	45.2158	3530.56	80.6846	6270	4.74489e-12	3326.79	4098.92	3165.96	43.5194	198.534	0		RALB	RALB	RALB	0.00161866	1.18027	630.189	24510	1.42597e-16	3.5408	0	0	1887.82	0	2.7504
MIR4647	MIR4647	MIR4647	43.0558	396.509	10.0714	20039	2.77436e-06	1095.75	80.519	13.2532	3.16505	12.3178	14.7313		ZMAT2	ZMAT2	ZMAT2	0.00977298	5.24934	460.701	32260	2.35253e-12	1.79667	1.0792	12.8722	999.088	8.89052	374.125
VRK2	VRK2	VRK2	35.3455	2962	89.5747	31607	3.69304e-10	4494.91	0	4391.1	10.962	32.9621	224.8		SMAD9	SMAD9	SMAD9	0.0102447	11.1845	1033.61	28219	2.12188e-14	0	5.75199	27.8014	1096.59	2004.24	0
ANO5	ANO5	ANO5	33.5252	568.067	17.735	8707	2.45553e-06	16.2608	308.511	1379.43	0	20.5805	32.6244		DPRXP1	DPRXP1	DPRXP1	0.017229	11.2307	668.716	13249	1.36958e-10	8.69646	11.7423	13.2532	329.165	875.29	801.693
SRSF2	SRSF2	SRSF2	19.2519	261637	13131.3	29011	0	244297	213951	326664	14817.9	11688.3	12887.7		SRBD1	SRBD1	SRBD1	0.0177323	19.4588	1187.29	28945	1.01712e-12	29.2196	2.96263	26.1941	0	72.2088	3489.65
AC079781.5	AC079781.5	AC079781.5	18.7874	262.692	14.9963	3363	0.000246857	730.381	4.11725	53.5772	7.76838	24.8979	12.3226		HIVEP2	HIVEP2	HIVEP2	0.0180162	54.8697	3282.95	16317	8.16445e-17	71.2532	22.2988	71.0571	173.589	3153.27	6522
USP6NL	USP6NL	USP6NL	18.4698	3154.8	166.664	31427	6.94906e-08	2411.27	3580.42	3472.7	166.751	119.414	213.828		KLF15	KLF15	KLF15	0.0254972	7.45299	260.614	17704	3.60735e-08	0	0	22.359	415.846	172.697	193.299
MFSD11	MFSD11	MFSD11	16.7022	42639.8	2446.06	19641	0	36651.8	44490.4	46777.2	3022.5	2609.14	1706.53		TMEM181	TMEM181	TMEM181	0.0325679	14.5381	477.151	30171	2.54838e-08	0	43.6144	0	9.49515	0	1421.96
TBC1D16	TBC1D16	TBC1D16	16.2025	557.791	39.1883	29575	0.00048933	1612.95	47.3778	13.0472	0	96.6913	20.8736		AC012467.2	AC012467.2	AC012467.2	0.040458	60.2239	1560.89	1763	1.98889e-08	66.4093	39.4207	74.8416	492.956	1950.56	2239.16
AL591848.3	AL591848.3	AL591848.3	14.5585	536.394	30.9292	8215	0.00012936	441.938	544.342	622.9	84.665	5.79662	2.326		INKA2	INKA2	INKA2	0.0407689	56.0955	1311.92	17114	3.66846e-08	24.9784	73.9204	69.3876	1555.3	1231.14	1149.32
HS6ST2	HS6ST2	HS6ST2	14.4873	1874.71	133.598	16688	1.88712e-05	4725.76	277.706	620.676	113.1	193.725	93.9696		TMEM268	TMEM268	TMEM268	0.0412349	12.357	311.481	30256	7.26862e-07	0	4.16937	32.9016	36.7155	882.277	15.4518
STEAP3	STEAP3	STEAP3	14.3889	2449.89	187.961	29165	5.15001e-06	3324.29	4000.6	24.7688	0	269.054	294.829		ATG4A	ATG4A	ATG4A	0.0437282	23.0142	578.908	9645	1.44371e-07	34.5092	27.0003	7.53313	23.3856	1033.21	680.122
DNMBP	DNMBP	DNMBP	13.6273	1872.51	128.139	13180	1.3715e-05	1940.55	1920.82	1756.16	201.138	70.776	112.504		AL356417.3	AL356417.3	AL356417.3	0.0443137	10.524	207.691	7581	5.95502e-06	1.15973	25.8377	4.57446	455.173	54.208	113.694
AC232271.1	AC232271.1	AC232271.1	13.2384	624.24	46.9749	5524	0.000542632	45.0635	269.235	1558.42	22.1553	31.1569	87.6125		FSBP	FSBP	FSBP	0.0502002	104.288	2123.27	14989	1.22385e-09	77.4654	175.051	60.3472	1270.05	2728.78	2370.98
RAPGEF3	RAPGEF3	RAPGEF3	12.9268	460.692	38.6389	24561	0.00121394	621.55	96.4903	664.035	0	46.8923	69.0245		AC005192.1	AC005192.1	AC005192.1	0.0563515	36.1538	604.678	458	6.71025e-06	0	27.4785	80.983	633.077	1.4658	1179.49
TCEAL7	TCEAL7	TCEAL7	12.3731	219.625	18.9599	29672	0.00221402	142.302	172.776	343.795	0	18.114	38.7657		BORCS7-ASMT	BORCS7-ASMT	BORCS7-ASMT	0.0580561	19.5706	346.361	10169	5.15001e-06	0	58.7117	0	165.374	410.836	462.873
AC090192.2	AC090192.2	AC090192.2	11.0164	216.573	21.6067	3615	0.00475387	385.602	180.932	83.1838	0	0	64.8202		AL390195.2	AL390195.2	AL390195.2	0.0600858	17.0449	241.798	7801	4.71831e-05	12.6494	15.0973	23.388	604.524	56.5171	64.3526
EMC3-AS1	EMC3-AS1	EMC3-AS1	10.9313	668.309	62.7679	13809	0.00162894	379.576	348.412	1276.94	19.4299	21.0517	147.822		NBPF14	NBPF14	NBPF14	0.0653578	27.4105	358.497	21219	3.6784e-05	44.1631	16.6908	21.3774	979.624	45.0392	50.8276
EXOSC6	EXOSC6	EXOSC6	10.8608	891.401	86.5198	14118	0.000907875	58.5035	2522.93	92.7724	15.034	28.9831	215.542		AL121594.1	AL121594.1	AL121594.1	0.0655999	73.7857	1196.18	6694	1.52501e-06	33.9953	103.165	84.1968	21.3641	90.5722	3476.59
CENPS-CORT	CENPS-CORT	CENPS-CORT	10.5408	231.336	21.2469	11430	0.00361486	383.993	161.483	148.533	27.1742	0	36.5666		FOXO3B	FOXO3B	FOXO3B	0.0694752	21.857	258.475	14893	0.000154551	9.04089	0	56.5301	696.069	4.12486	75.2303
ZBTB22	ZBTB22	ZBTB22	10.416	426.311	44.1945	32078	0.00407746	494.116	361.496	423.322	0	0	132.583		ARMC4	ARMC4	ARMC4	0.0750548	51.9688	739.474	9463	4.91129e-05	51.1999	94.941	9.76535	183.05	1086.7	948.677
SND1-IT1	SND1-IT1	SND1-IT1	9.94258	221.492	22.0936	28371	0.00467572	270.381	204.652	189.443	20.5728	11.5932	34.1146		HNRNPA1L2	HNRNPA1L2	HNRNPA1L2	0.0753166	20.6186	235.323	16473	0.000246857	49.807	5.03244	7.0164	680.485	1.44916	24.0353
TMEM164	TMEM164	TMEM164	9.87432	1621.8	158.327	30151	0.000437601	2190.21	1076.16	1599.04	197.071	68.206	209.702		AC091057.1	AC091057.1	AC091057.1	0.0820878	20.4562	211.067	3722	0.000542632	17.948	8.78823	34.6325	541.664	75.288	16.2477
SORCS1	SORCS1	SORCS1	9.81432	207.346	23.125	28725	0.00842706	287.105	274.057	60.8759	0	7.03891	62.3361		ZNF721	ZNF721	ZNF721	0.0821748	24.4275	314.812	32720	9.09736e-05	67.6236	4.41139	1.24763	183.613	1.15958	759.664
FMNL2	FMNL2	FMNL2	9.71021	600.137	60.1364	14795	0.00296122	996.519	190.56	613.331	74.0623	70.1391	36.2079		AC087190.3	AC087190.3	AC087190.3	0.0848758	311.809	3892.2	3498	1.70898e-07	178.673	239.879	516.875	40.3544	87.6739	11548.6
PHBP20	PHBP20	PHBP20	9.57579	208.975	21.6669	22990	0.00589875	209.506	148.457	268.962	18.199	18.1144	28.6873		MAP3K9	MAP3K9	MAP3K9	0.0864605	68.3435	651.339	19299	0.000449653	4.80926	58.7564	141.465	1735.6	80.8644	137.554
ERN2	ERN2	ERN2	9.23093	292.852	32.0814	14010	0.0072085	225.916	360.944	291.697	20.039	16.5744	59.6307		ZNF697	ZNF697	ZNF697	0.086594	17.2892	199.213	32694	0.000719954	0	5.87117	45.9964	77.5437	2.17373	517.922
LINC02774	LINC02774	LINC02774	9.10696	252.63	28.7027	18785	0.0086127	157.771	316.35	283.769	10.2639	21.6898	54.1545		WTIP	WTIP	WTIP	0.0956562	65.7675	565.538	31818	0.00149372	4.67834	191.086	1.53777	1693.56	0	3.05871
ZC3H4	ZC3H4	ZC3H4	9.00194	911.155	110.734	32129	0.00296122	1207.52	1055.7	470.24	0	101.971	230.232		ZNF780A	ZNF780A	ZNF780A	0.0982975	100.268	967.814	32763	0.000109847	91.5239	108.902	100.378	1311.96	800.34	791.145
CCDC110	CCDC110	CCDC110	8.73346	324.544	35.8181	10921	0.00872228	267.14	261.985	444.508	39.2462	15.319	52.889		PCDH20	PCDH20	PCDH20	0.102283	147.225	1384.69	22608	0.000240868	111.473	50.3244	279.876	1452.76	995.57	1705.73
TMCO4	TMCO4	TMCO4	8.62617	189.54	19.7311	30070	0.00848843	268.126	0.887927	299.605	38.8329	0	20.3605		PDCD6-AHRR	PDCD6-AHRR	PDCD6-AHRR	0.103448	33.7212	353.098	22738	0.000422677	15.7848	51.9132	33.4657	0	1050.78	8.51412
BEND3	BEND3	BEND3	8.54182	1765.61	206.914	10031	0.00093936	1922.86	2376.74	997.233	169.259	0	451.482		TPMT	TPMT	TPMT	0.103808	106.026	1062.64	30540	0.000109847	0	0	318.077	0	1564.36	1623.55
FAM166A	FAM166A	FAM166A	8.38117	278.589	35.4721	14262	0.0149735	182.527	304.189	349.049	0	0	106.416		ARHGEF3	ARHGEF3	ARHGEF3	0.104901	149.794	1419.55	9395	0.000237107	7.77649	368.81	72.7958	1105.61	1916.6	1236.44
FCHO2	FCHO2	FCHO2	8.20643	504.861	62.8372	14610	0.0106963	1332.97	57.484	124.124	60.9943	62.6177	64.8996		PHETA1	PHETA1	PHETA1	0.105076	24.9489	200.788	23004	0.00332579	27.2105	17.8207	29.8154	541.333	30.6524	30.3774
AC106886.5	AC106886.5	AC106886.5	8.02638	371.663	51.1895	4654	0.0217499	475.143	572.02	67.8252	0	121.005	32.5639		RFPL1S	RFPL1S	RFPL1S	0.11057	28.7337	255.115	24855	0.00156371	25.1107	29.7742	31.3162	246.685	236.91	281.752
SPC25	SPC25	SPC25	7.95288	910.556	118.294	28824	0.00424737	1048.19	1093.92	589.553	65.7562	166.509	122.617		NUBP1	NUBP1	NUBP1	0.111463	45.6443	413.836	21937	0.00093936	25.5045	38.4723	72.9561	246.473	864.014	131.021
AC015936.1	AC015936.1	AC015936.1	7.8801	197.273	26.3216	1905	0.0221808	132.028	296.075	163.716	7.12136	36.9535	34.8899		PLS1	PLS1	PLS1	0.111706	396.805	3542.06	23353	8.59243e-06	270.95	12.8239	906.641	2154.66	2898.09	5573.44
AOC2	AOC2	AOC2	7.64387	917.479	116.301	8740	0.00370528	949.497	232.711	1570.23	121.148	68.746	159.01		HSD17B7P2	HSD17B7P2	HSD17B7P2	0.115813	30.5424	271.539	16706	0.00187676	0	29.9152	61.712	63.465	461.572	289.58
AC242842.3	AC242842.3	AC242842.3	7.61233	501.489	62.0483	5587	0.00924499	616.658	218.911	668.897	87.8301	2.17373	96.1412		AC107918.4	AC107918.4	AC107918.4	0.116748	27.1869	229.203	4694	0.00321486	4.86054	40.6845	36.0157	179.367	225.116	283.126
CEP162	CEP162	CEP162	7.57327	284.528	34.4943	11444	0.0113885	8.30581	268.97	576.309	49.5335	44.7125	9.23693		FAM229A	FAM229A	FAM229A	0.116845	33.7221	301.221	14347	0.00195343	17.886	0	83.2802	50.142	690.173	163.348
RHOG	RHOG	RHOG	7.48868	235.944	31.2797	24941	0.0194215	44.9173	656.555	6.35841	26.8777	31.2367	35.7246		NBPF26	NBPF26	NBPF26	0.117495	28.52	251.342	21224	0.00194581	52.7653	32.7947	0	194.922	558.054	1.05147
STON1	STON1	STON1	7.0748	1698.57	238.167	29214	0.00361486	1912.32	713.003	2470.39	200.479	157.843	356.18		AC023055.1	AC023055.1	AC023055.1	0.118616	25.2853	232.464	2411	0.0018046	31.882	10.57	33.4039	5.98298	673.822	17.5876
AC004593.2	AC004593.2	AC004593.2	7.06046	321.73	39.8624	314	0.0167692	392.131	310.334	262.725	94.9515	24.6357	0		RTL8B	RTL8B	RTL8B	0.118864	35.7643	277.419	27035	0.00248903	67.1999	26.8397	13.2532	536.476	94.1951	201.586
GTSE1	GTSE1	GTSE1	6.75003	1568.66	230.365	15902	0.00638577	1673.85	1782.94	1249.21	219.651	296.591	174.854		SOCS7	SOCS7	SOCS7	0.119163	222.622	1697.95	28714	0.000106739	466.13	48.8972	152.837	3546.75	67.61	1479.48
AC092683.1	AC092683.1	AC092683.1	6.67446	437.502	73.0799	3939	0.0386159	892.385	152.389	267.733	0	182.062	37.1773		ADAT3	ADAT3	ADAT3	0.121706	47.7916	357.011	5893	0.00290073	71.8323	0	71.5424	680.522	390.51	0
PIK3C2A	PIK3C2A	PIK3C2A	6.55506	7036.42	1059.33	23112	4.5687e-05	9963.33	501.03	10644.9	1003.18	775.103	1399.7		AL161909.1	AL161909.1	AL161909.1	0.122445	35.623	252.406	7281	0.00535522	33.9953	49.4856	23.388	611.646	13.767	131.806
CGA	CGA	CGA	6.53412	2369.58	375.096	11555	0.00248903	2273.49	2090.09	2745.16	158.879	340.606	625.802		HOXA11	HOXA11	HOXA11	0.123522	183.079	1378.51	16603	0.00112787	330.058	82.3418	136.837	2486.57	1529.03	119.942
KLB	KLB	KLB	6.51392	467.792	76.057	17693	0.0322555	154.165	1098.75	150.463	12.6602	55.7925	159.718		HEXIM2	HEXIM2	HEXIM2	0.123917	37.5935	275.321	16258	0.00369227	69.2228	19.0225	24.5353	576.276	192.137	57.5513
SH2B3	SH2B3	SH2B3	6.49938	1784.86	301.476	27635	0.00872474	2302.34	1145.99	1906.25	0	904.428	0		HOXA13	HOXA13	HOXA13	0.125011	288.552	2374.26	16605	5.76892e-05	605.074	45.1949	215.388	1807.02	3507.52	1808.26
LPAR1	LPAR1	LPAR1	6.41405	781.024	108.041	18900	0.00914838	917.468	1422.46	3.14462	249.674	54.5573	19.8922		DNAH3	DNAH3	DNAH3	0.125622	25.6957	207.464	13084	0.00374624	46.0541	0	31.033	165.087	295.462	161.843
DHFRP1	DHFRP1	DHFRP1	6.11323	1590.85	217.592	12922	0.00369227	2425.52	1189.33	1157.71	652	0	0.775332		ZNF720	ZNF720	ZNF720	0.126566	29.8751	211.91	32718	0.0072085	51.6988	4.75925	33.1673	445.316	0	190.413
PAK4	PAK4	PAK4	6.07436	537.973	94.8902	22464	0.0495084	740.326	864.525	9.06869	22.2396	10.1975	252.233		POM121B	POM121B	POM121B	0.126981	74.2492	626.346	23515	0.00188834	45.0635	65.4217	112.262	0	957.168	921.87
EEF1G	EEF1G	EEF1G	6.03888	62966	9924.25	13556	0	76153.5	67467.2	45277.4	13748	2370.56	13654.2		MDFIC	MDFIC	MDFIC	0.132826	71.9002	536.49	19483	0.00311721	78.2409	127.763	9.69707	571.881	933.836	103.753
PRMT6	PRMT6	PRMT6	6.03292	4250.83	601.219	23918	0.000246857	4517.84	4445.72	3788.94	1577.67	107.707	118.285		CDKN2B	CDKN2B	CDKN2B	0.13299	124.429	908.385	11338	0.00127147	202.549	106.774	63.9638	1200.87	1177.05	347.235
RN7SL146P	RN7SL146P	RN7SL146P	5.8038	280.596	44.8212	25145	0.0399986	197.647	411.821	232.321	71.2136	26.8094	36.4406		ZNF777	ZNF777	ZNF777	0.133133	52.4931	341.417	32761	0.0071963	0	0	157.479	667.034	357.217	0
SLX4IP	SLX4IP	SLX4IP	5.71947	794.508	151.805	28209	0.0435846	779.39	832.085	772.05	0	443.516	11.8991		ZNHIT2	ZNHIT2	ZNHIT2	0.139133	54.8861	353.775	32837	0.00751337	78.2681	86.3901	0	786.515	105.788	169.022
KRT75	KRT75	KRT75	5.64146	376.604	63.2289	17875	0.0453435	253.778	483.114	392.918	84.665	72.4578	32.5639		AC004556.3	AC004556.3	AC004556.3	0.139705	47.6901	330.728	310	0.004876	91.7081	31.8721	19.49	460.515	279.687	251.983
ARPC5	ARPC5	ARPC5	5.63518	4185.55	746.822	9500	0.00162894	1495.12	1684.94	9376.59	352.351	665.602	1222.51		FP236383.4	FP236383.4	FP236383.4	0.142015	2456.21	15059.1	14916	4.79403e-09	6893.92	20.9685	453.727	42768.5	2082.44	326.415
RPS3AP5	RPS3AP5	RPS3AP5	5.54088	1017.33	198.1	26839	0.0350956	1242.8	681.895	1127.3	2.37379	28.2585	563.666		C22orf39	C22orf39	C22orf39	0.14238	406.011	2904.84	10530	9.28493e-05	471.822	257.062	489.148	1829.55	3701.31	3183.65
FRMD1	FRMD1	FRMD1	5.50037	762.099	125.828	14967	0.0227175	287.672	778.608	1220.02	211.883	151.218	14.3825		MRPL53	MRPL53	MRPL53	0.14702	67.2088	399.623	20620	0.0109533	86.3741	28.0859	87.1664	931.375	210.974	56.521
MIF-AS1	MIF-AS1	MIF-AS1	5.45131	1031.66	204.706	19719	0.039335	1068.87	816.932	1209.16	0	242.734	371.384		NFXL1	NFXL1	NFXL1	0.15009	76.4717	448.107	21491	0.0115745	79.8081	50.9531	98.6541	984.612	140.649	219.061
RASSF2	RASSF2	RASSF2	5.43463	495.604	82.5323	24609	0.0420001	942.522	507.613	36.6757	180.457	3.70514	63.4347		THAP9-AS1	THAP9-AS1	THAP9-AS1	0.150321	43.9722	255.39	29883	0.015852	66.9048	15.6842	49.3275	612.233	13.0166	140.919
FAM53B	FAM53B	FAM53B	4.74698	1905.58	395.663	14388	0.0222652	81.8819	5506.39	128.47	348.485	206.723	631.782		LUZP1	LUZP1	LUZP1	0.150501	785.227	5470.41	19105	3.06716e-06	2149.97	67.413	138.294	3968.31	6342.61	6100.3
KLF12	KLF12	KLF12	4.61644	5042.12	1124.16	17701	0.00574885	1873.55	4824.3	8428.53	303.447	181.573	2887.47		ADNP2	ADNP2	ADNP2	0.152272	996.941	6527.52	5953	5.95502e-06	1571.18	627.145	792.502	6297.74	5747.56	7537.24
TNC	TNC	TNC	4.51835	2219.58	507.955	30371	0.0296369	2403.45	2584.46	1670.84	263.748	681.193	578.925		PDGFRB	PDGFRB	PDGFRB	0.153315	37.6728	237.14	22790	0.0140753	32.6493	47.5422	32.8269	279.742	218.135	213.543
ANXA7	ANXA7	ANXA7	4.19277	5624.98	1430.92	8735	0.0119402	3670.67	7461.25	5743.02	207.484	3254.51	830.778		AD000671.1	AD000671.1	AD000671.1	0.153345	86.2757	495.321	5831	0.0153946	0	0	258.827	851.398	105.788	528.777
CAPN7	CAPN7	CAPN7	3.92496	2933.9	682.688	10786	0.0244043	3508.39	753.308	4540	1190.62	186.764	670.68		ZNF417	ZNF417	ZNF417	0.154335	61.7001	419.132	32476	0.00740148	85.5343	0	99.5661	140.671	635.796	480.928
CHD8	CHD8	CHD8	3.68683	14771.9	4115.22	11604	0.00139048	3332.91	24351.8	16630.9	1759.1	8561.17	2025.39		TOMM34	TOMM34	TOMM34	0.154623	668.271	4482.18	30458	4.91129e-05	333.628	1068.55	602.631	1656.9	6155.29	5634.34
FRS2	FRS2	FRS2	3.68337	6993.27	1748.75	14983	0.0040082	5513.93	7684.71	7781.16	2862.49	900.116	1483.64		CEP170B	CEP170B	CEP170B	0.154669	44.2569	238.692	11448	0.0265634	2.6753	94.0103	36.0852	643.08	5.03391	67.9633
RBM4	RBM4	RBM4	3.58915	7854.49	2182.59	24684	0.00424737	7477	8716.34	7370.13	1817.34	2092.59	2637.82		KLKP1	KLKP1	KLKP1	0.155785	30.9613	172.792	17775	0.0288313	0	92.8839	0	395.688	1.88066	120.809
SLC7A11	SLC7A11	SLC7A11	3.51549	11438.8	3509.54	28138	0.00851078	11692.2	6991.38	15632.8	0	3950.96	6577.65		AL157935.2	AL157935.2	AL157935.2	0.15701	202.879	1164.59	7160	0.00851078	302.907	206.646	99.083	2472.61	697.545	323.607
TCTN3	TCTN3	TCTN3	3.42608	3326.76	890.429	29710	0.0422275	1289.14	4591.88	4099.27	1421.41	546.165	703.712		MT-RNR2	MT-RNR2	MT-RNR2	0.15877	3371.35	18874.1	20731	8.53939e-08	8207.09	531.761	1375.21	46789.7	5125.66	4707.04
TSR1	TSR1	TSR1	3.27354	9177.18	2471.24	30833	0.00263306	6492.59	6283.47	14755.5	5107.65	1378.68	927.405		POLR1A	POLR1A	POLR1A	0.159482	1148.78	7275.22	23474	5.69418e-06	1874.9	854.417	717.017	6367.26	9020.78	6437.64
ROCK2	ROCK2	ROCK2	3.14825	8104.09	2743.5	26007	0.0243337	6448.07	10856.3	7007.85	445.487	4409.25	3375.76		SCAF8	SCAF8	SCAF8	0.159977	501.802	3062.85	27200	0.000428024	965.084	375.362	164.962	4039	2794.64	2354.91
SLC37A4	SLC37A4	SLC37A4	3.13777	7371.56	2401.97	28037	0.0231058	2045.13	17456.3	2613.28	1319.26	3580.35	2306.31		CHD6	CHD6	CHD6	0.160864	330.904	2215.9	11602	0.000361032	485.204	293.233	214.273	467.416	4243.16	1937.12
TAB2	TAB2	TAB2	3.09518	13622.5	4648.3	29443	0.0141777	10943.2	16356.9	13567.3	918.039	3589.74	9437.1		GPRASP2	GPRASP2	GPRASP2	0.161592	202.617	1064.23	15726	0.0146677	55.8885	93.3489	458.613	2458.63	35.0655	698.985
MAN1A2	MAN1A2	MAN1A2	3.00464	15440.5	5240.75	19236	0.01578	15219.8	14694.6	16407	3150.31	6368.62	6203.32		KIAA1958	KIAA1958	KIAA1958	0.162211	1689.76	10407.7	17630	1.77582e-07	631.624	2372.66	2064.99	7244.09	14931.9	9047.12
PHB2	PHB2	PHB2	2.98067	14586.1	5017.72	22981	0.0167692	12294.5	18453.8	13009.9	2859.45	9084.55	3109.15		THAP9	THAP9	THAP9	0.162312	201.771	1243.87	29882	0.00638577	70.704	306.533	228.076	878.973	2264.63	587.994
STAG2	STAG2	STAG2	2.94584	13336.3	4583.02	29119	0.0159167	15703.6	13819.1	10486.3	3358.2	4237.06	6153.8		SNHG17	SNHG17	SNHG17	0.163068	808.007	4830.6	28382	5.86048e-05	424.82	1145.13	854.072	4766.8	4998.84	4726.17
PCK2	PCK2	PCK2	2.84645	6679.26	2285.05	22685	0.0492127	8477.85	5361.38	6198.56	2616.19	1904.66	2334.29		C6orf120	C6orf120	C6orf120	0.163272	120.637	629.449	10600	0.0234669	129.656	65.4217	166.834	1623.67	184.043	80.6345
LRBA	LRBA	LRBA	2.70401	11613.6	4152.23	18921	0.0305399	10051	11889.3	12900.5	4748.77	5054.15	2653.78		NPIPB15	NPIPB15	NPIPB15	0.166537	42.8503	249.001	21732	0.0229774	11.0858	6.64434	110.821	209.085	372.146	165.771
MCMBP	MCMBP	MCMBP	2.61764	8787.59	3159.01	19461	0.0427905	14397	8780.24	3185.49	5266.7	2146.45	2063.9		CCDC62	CCDC62	CCDC62	0.166814	60.8485	357.594	11024	0.0162338	22.9153	89.7211	69.909	315.976	344.351	412.455
PSD3	PSD3	PSD3	2.5581	8820.91	3112.69	24053	0.0365491	11590	11348.4	3524.34	6420.82	737.155	2180.1		CYP4F3	CYP4F3	CYP4F3	0.167293	56.7823	342.13	12613	0.0142225	57.5268	69.7854	43.0346	261.791	406.779	357.821
															RPL36A-HNRNPH2	RPL36A-HNRNPH2	RPL36A-HNRNPH2	0.171072	361.39	2242.69	26413	0.000855353	700.951	383.217	0	1099.71	3131.45	2496.91
															DHRS2	DHRS2	DHRS2	0.171548	239.104	1340.49	12932	0.0117085	147.564	205.638	364.111	1473.77	1626.16	921.562
															AC068831.6	AC068831.6	AC068831.6	0.17326	379.032	2227.3	3062	0.00142454	623.03	0	514.066	1639.5	4323.97	718.418
															IFT140	IFT140	IFT140	0.174437	233.057	1339.34	16927	0.0102973	206.25	252.542	240.378	979.999	671.784	2366.23
															CELF3	CELF3	CELF3	0.176162	50.9687	284.076	11397	0.0239845	51.1523	51.7259	50.0279	283.675	235.987	332.567
															ZNF879	ZNF879	ZNF879	0.176238	39.746	212.936	32819	0.0375012	13.371	44.4353	61.4317	266.907	293.959	77.9431
															FAM199X	FAM199X	FAM199X	0.177152	2880.82	16742.2	14302	5.71435e-08	3533.31	2096.37	3012.79	9166.35	20304.8	20755.3
															ZNF256	ZNF256	ZNF256	0.178328	89.838	493.324	32376	0.0214196	65.8665	94.7773	108.87	461.35	289.509	729.112
															MYO5A	MYO5A	MYO5A	0.178807	113.019	688.82	21055	0.0167692	180.308	55.7492	102.999	0	110.478	1955.98
															ZNF767P	ZNF767P	ZNF767P	0.179235	104.192	546.144	32750	0.0330702	27.6394	224.336	60.5998	773.221	661.407	203.805
															GNAT1	GNAT1	GNAT1	0.179306	38.4618	190.968	15509	0.0485173	60.0982	35.5178	19.7693	434.092	81.1527	57.659
															PUM2	PUM2	PUM2	0.179656	485.095	2589.18	24287	0.0017013	575.894	359.258	520.133	3339.56	2630.64	1797.35
															PEPD	PEPD	PEPD	0.182277	85.5064	480.821	22870	0.0207991	57.6459	69.7511	129.122	184.688	59.5846	1198.19
															CENPF	CENPF	CENPF	0.18373	5454.66	29774.4	11416	7.05791e-09	5634.87	4593.11	6135.99	23025.7	33578.4	32719.1
															NDOR1	NDOR1	NDOR1	0.183996	44.4249	235.441	21290	0.0330702	102.403	4.78452	26.0868	328.22	320.479	57.6239
															DPM1	DPM1	DPM1	0.186044	107.498	515.521	13235	0.0495084	149.65	22.6254	150.219	1068.93	75.595	402.035
															AASDH	AASDH	AASDH	0.18619	88.4987	448.744	27	0.0311511	61.4758	16.1312	187.889	559.008	611.944	175.279
															LINC00205	LINC00205	LINC00205	0.186302	119.61	575.774	18167	0.0470684	204.099	154.73	0	1315.92	234.499	176.899
															ZSWIM1	ZSWIM1	ZSWIM1	0.187869	65.7463	316.375	32880	0.0445661	0	0	197.239	458.141	273.89	217.093
															MT-RNR1	MT-RNR1	MT-RNR1	0.190624	3823.73	17829	20730	3.9755e-06	9757.43	456.274	1257.49	44797.3	4067.06	4622.53
															PKN3	PKN3	PKN3	0.192821	210.973	1152.91	23208	0.0145754	221.902	214.621	196.395	342.947	1494.5	1621.27
															AC132008.2	AC132008.2	AC132008.2	0.192885	50.04	256.854	5226	0.0464534	24.8559	32.4697	92.7943	191.09	420.818	158.653
															ZNF322P1	ZNF322P1	ZNF322P1	0.193506	71.2323	358.743	32425	0.039335	19.7647	8.38739	185.545	265.864	352.145	458.221
															NOL4L	NOL4L	NOL4L	0.193753	136.274	633.938	21642	0.048882	104.328	162.343	142.151	1187.44	65.8336	648.54
															ZBTB10	ZBTB10	ZBTB10	0.195476	3841.85	21076.4	32062	5.73042e-07	6829.5	1868.54	2827.52	5978.81	33966.3	23284.2
															ZRANB1	ZRANB1	ZRANB1	0.195507	738.378	3591.41	32856	0.0018046	379.208	859.116	976.811	4386.19	3706.5	2681.55
															ZNFX1	ZNFX1	ZNFX1	0.195867	165.833	896.817	32835	0.0161881	207.899	27.4294	262.169	167.458	884.056	1638.94
															TRRAP	TRRAP	TRRAP	0.198303	169.069	856.995	30766	0.0234669	92.4399	85.4405	329.326	509.447	1602.56	458.982
															CTU1	CTU1	CTU1	0.198651	194.949	919.095	12464	0.0283466	245.873	152.651	186.324	1444.84	689.074	623.367
															HOXA2	HOXA2	HOXA2	0.200535	53.8969	294.563	16606	0.0319287	122.169	13.2839	26.2379	48.5613	403.805	431.323
															KANK1	KANK1	KANK1	0.2024	254.868	1294.74	17395	0.0229375	334.698	272.026	157.881	832.737	1947.89	1103.59
															NOTCH2NLC	NOTCH2NLC	NOTCH2NLC	0.202521	96.6503	456.611	21681	0.0465083	113.069	0	176.882	547.838	357.961	464.033
															ERI3	ERI3	ERI3	0.202555	406.636	1890.45	13992	0.00722605	338.405	328.953	552.549	2602.09	1559.31	1509.96
															C18orf21	C18orf21	C18orf21	0.203491	184.896	855.226	10440	0.0292982	86.8828	346.806	121	1178.15	217.551	1169.97
															GEN1	GEN1	GEN1	0.204091	121.493	616.455	15327	0.0427948	257.743	84.7776	21.9587	464.667	789.205	595.493
															TAB1	TAB1	TAB1	0.207021	654.54	2988.55	29442	0.00677214	1119.63	294.958	549.035	4731.65	3064.93	1169.06
															FER	FER	FER	0.208071	116.382	576.453	14640	0.0481936	98.3323	110.414	140.399	228.508	80.4119	1420.44
															ZNF157	ZNF157	ZNF157	0.209272	66.4093	333.199	32310	0.0386159	199.228	0	0	260.325	415.183	324.089
															ALDOC	ALDOC	ALDOC	0.209707	488.653	2181.79	8477	0.013179	217.72	614.693	633.546	3003.31	1929.51	1612.55
															ADH5	ADH5	ADH5	0.210115	1260.03	5949.56	5939	0.00056178	937.599	1715.05	1127.42	5092.32	5682.08	7074.28
															ADCYAP1R1	ADCYAP1R1	ADCYAP1R1	0.21572	199.264	996.297	5908	0.0217499	111.768	445.054	40.9712	60.4832	1179.43	1748.98
															PTPMT1	PTPMT1	PTPMT1	0.216954	630.146	2818.5	24231	0.00842706	252.622	538.545	1099.27	2609.59	3020.33	2825.57
															DMAP1	DMAP1	DMAP1	0.218311	523.028	2171.06	13050	0.0191839	381.177	530.385	657.522	3894.81	1151.06	1467.32
															KIF13B	KIF13B	KIF13B	0.218574	424.496	1881.83	17639	0.0105213	854.813	341.923	76.7518	2680.31	1076.27	1888.91
															RAB5C	RAB5C	RAB5C	0.218949	797.503	3612.08	24428	0.00424737	591.098	444.748	1356.66	2762.73	3978.27	4095.24
															ANP32B	ANP32B	ANP32B	0.221032	2574.76	10586.8	8716	0.000124163	6299.37	1071.29	353.625	23900.8	4948.34	2911.21
															CCDC51	CCDC51	CCDC51	0.221959	615.064	2672.98	11016	0.00951083	722.756	222.631	899.804	3134.26	2808.11	2076.57
															CALCOCO2	CALCOCO2	CALCOCO2	0.223567	1218.13	5302.07	10726	0.00118344	1051.12	1092.23	1511.03	5638.85	7362.35	2905
															RPL17-C18orf32	RPL17-C18orf32	RPL17-C18orf32	0.226449	341.298	1504.95	26140	0.039335	204.736	361.228	457.93	1061.22	1456.81	1996.83
															NDUFA11	NDUFA11	NDUFA11	0.228604	769.218	3041	21302	0.018394	626.562	679.487	1001.61	5596.82	1857.27	1668.91
															COX7A2	COX7A2	COX7A2	0.230498	769.511	3122.78	12145	0.0149735	906.587	843.284	558.662	5016.78	2696.62	1654.95
															TIMM17A	TIMM17A	TIMM17A	0.233475	594.223	2387.36	29954	0.0191085	680.735	504.462	597.471	3599.87	964.56	2597.66
															HSDL1	HSDL1	HSDL1	0.236773	525.382	2146.23	16712	0.0250771	93.4113	1160.94	321.794	2206.41	640.71	3591.57
															ANKRD50	ANKRD50	ANKRD50	0.237385	2384.61	10053.9	8681	0.000126165	2316.42	0	4837.42	6813.56	12941.7	10406.5
															RAB14	RAB14	RAB14	0.239638	2566.7	11062.8	24372	8.04756e-05	4515.04	3178.82	6.2368	8062.96	11889.6	13235.7
															CUL7	CUL7	CUL7	0.242001	681.251	2677.88	12497	0.0217499	346.025	1001.31	696.415	3366.88	2822.99	1843.78
															TMEM203	TMEM203	TMEM203	0.243997	462.755	1889.65	30198	0.0217499	215.04	861.385	311.84	1501.02	2073.74	2094.17
															RPL41	RPL41	RPL41	0.244251	3200.46	11609.3	26467	0.000544455	3585.61	2072.4	3943.38	24824.3	4906.48	5097.21
															GRN	GRN	GRN	0.248931	909.516	3291.87	15807	0.0203374	1221.61	516.169	990.765	6610.81	1663.86	1600.93
															NCOA6	NCOA6	NCOA6	0.25291	1328.71	5321.19	21274	0.00358312	1249.22	657.303	2079.61	3211.3	6622.66	6129.62
															SMC2	SMC2	SMC2	0.255741	819.787	2850.71	28245	0.0470684	841.928	571.71	1045.72	5934.91	1986.79	630.423
															ZNF70	ZNF70	ZNF70	0.257901	590.9	2312.74	32697	0.030073	871.227	832.868	68.6048	2091.31	2297.64	2549.29
															RNF169	RNF169	RNF169	0.263537	3242.87	12041.9	25473	0.000808351	704.13	2336.63	6687.84	9163.45	13035	13927.1
															CENPU	CENPU	CENPU	0.263701	951.284	3446.36	11432	0.0254684	241.656	229.446	2382.75	3270.01	2462.15	4606.91
															HNRNPUL2-BSCL2	HNRNPUL2-BSCL2	HNRNPUL2-BSCL2	0.26432	1094.89	3740.25	16581	0.0265634	606.38	1221.2	1457.07	6736.81	2808.46	1675.49
															ZNF212	ZNF212	ZNF212	0.264556	806.695	2972.37	32342	0.0334986	2015.6	0	404.488	4217.33	2457.67	2242.12
															KIFBP	KIFBP	KIFBP	0.266546	1152.24	4255.66	17679	0.0134441	1775.82	921.323	759.574	4869.15	6394.19	1503.64
															HACE1	HACE1	HACE1	0.270361	564.955	2210.53	16082	0.0375012	334.196	504.172	856.497	239.936	2859.43	3532.23
															ATAD3A	ATAD3A	ATAD3A	0.270742	700.874	2423.89	9610	0.0481936	918.539	466.898	717.186	3815.83	1770.08	1685.77
															IQCB1	IQCB1	IQCB1	0.270905	621.951	2420.95	17196	0.0334986	807.966	678.299	379.586	881.813	2804.6	3576.44
															EXTL3	EXTL3	EXTL3	0.274297	1391.27	4787.4	14127	0.0144866	835.83	157.582	3180.39	5875.64	8343.85	142.717
															XRCC5	XRCC5	XRCC5	0.283939	6524.28	23444.4	31869	0.000107383	12935.5	3244.59	3392.77	19790.3	29685.9	20857.1
															DCTN1	DCTN1	DCTN1	0.285381	3193.55	10271.7	12737	0.00415819	2011.63	3886.83	3682.19	16967	7846.85	6001.38
															DCUN1D4	DCUN1D4	DCUN1D4	0.289831	1034.99	3590.65	12749	0.0330702	916.753	792.743	1395.48	2547.56	5378.8	2845.6
															PUF60	PUF60	PUF60	0.307207	3212.54	10277.1	24285	0.00458625	3854.3	4417.41	1365.92	11329.9	9827.69	9673.73
															ACTR1A	ACTR1A	ACTR1A	0.31122	2312.79	7536.3	5807	0.00770929	2814.09	2128.5	1995.78	5487.09	9456.15	7665.64
															SPEN	SPEN	SPEN	0.313019	3981.1	12916.6	28861	0.00271678	5390.46	4744.3	1808.56	9607.27	4591.08	24551.3
															DEPDC1B	DEPDC1B	DEPDC1B	0.314902	1175.31	3848.06	12871	0.0435447	3055.86	444.397	25.6745	3439.84	4109.59	3994.76
															PDZD8	PDZD8	PDZD8	0.317915	2202.63	6880.84	22843	0.0167692	3555.55	643.872	2408.47	6540.77	2542.35	11559.4
															ARMCX3	ARMCX3	ARMCX3	0.32446	2077.35	6276.23	9471	0.0317912	2354	3500.34	377.715	7199.61	5745.78	5883.3
															HSPA13	HSPA13	HSPA13	0.329152	3409.27	10618.1	16738	0.00751337	1523.46	2013.81	6690.53	3741.09	15444.4	12668.9
															SRSF4	SRSF4	SRSF4	0.330842	2073.16	6157.48	29016	0.0380849	3213.04	2115.95	890.487	7203.15	6056.52	5212.76
															RPL35	RPL35	RPL35	0.332425	4777.89	13516.3	26383	0.0082355	4982.01	3635.99	5715.68	19641.9	10854.2	10052.9
															CD2BP2	CD2BP2	CD2BP2	0.339082	2680.06	7408.91	11172	0.0272052	1415.25	2873.75	3751.19	10146.7	7062.69	5017.32
															GHITM	GHITM	GHITM	0.339437	5404.64	15711.3	15372	0.00751337	2635.03	10667.1	2911.81	14397.8	16359.5	16376.6
															WAPL	WAPL	WAPL	0.343799	4970.3	14533.5	31646	0.0071963	2733.17	6505.15	5672.57	9759.94	20263.1	13577.3
															H1-0	H1-0	H1-0	0.346119	7500.28	21215.5	15945	0.00492226	10650.8	5275.67	6574.37	23964.2	21384.5	18297.8
															LMNB1	LMNB1	LMNB1	0.360354	3073.23	8867.12	18859	0.0175114	3744.9	1007.44	4467.36	3399.07	8636.11	14566.2
															FANCD2	FANCD2	FANCD2	0.361138	3232.98	8754.38	14475	0.0290624	2993.36	3420.44	3285.13	9097.45	10081.8	7083.87
															TULP4	TULP4	TULP4	0.362358	3461.65	9583.96	30984	0.0227175	5295.15	3089.06	2000.75	8882.69	10394.9	9474.32
															EIF2S3	EIF2S3	EIF2S3	0.366132	8724.11	23450.4	13663	0.00821712	6930.89	3252.94	15988.5	20110.4	34791.4	15449.3
															RPL13	RPL13	RPL13	0.368172	12976.2	34411.4	26110	0.00872474	16005.8	11680	11242.7	39380.9	47363.1	16490.2
															IGF2BP1	IGF2BP1	IGF2BP1	0.37106	6325.59	16345.6	16951	0.0335099	550.528	5137.4	13288.8	15394.3	15245.8	18396.7
															NDUFS1	NDUFS1	NDUFS1	0.38314	4712.1	11964.8	21365	0.0399986	3078.42	6017.59	5040.3	11973.2	4911.27	19009.8
															MKI67	MKI67	MKI67	0.427976	18777.6	43702.1	20370	0.0208779	12690.3	34630.5	9012.17	37334.1	42166.2	51606
															ENO1	ENO1	ENO1	0.458183	29833	63546.6	13853	0.0289727	33242.1	30460.3	25796.7	70722.2	69820.3	50097.3

## Sheet: HEK293T + siRNA against SRSF2
statistical significant upregulated genes															statistical significant downregulated genes
Gene	Name	Annotation	Expressionratio	ExpressionSample	ExpressionControl	PositionGeneSet	FDR	RawValuesSample_1	RawValuesSample_2	RawValuesSample_3	RawValuesCTL_1	RawValuesCTL_2	RawValuesCTL_3		Gene	Name	Annotation	Expressionratio	ExpressionSample	ExpressionControl	PositionGeneSet	FDR	RawValuesSample_1	RawValuesSample_2	RawValuesSample_3	RawValuesCTL_1	RawValuesCTL_2	RawValuesCTL_3
AL512590.2	AL512590.2	AL512590.2	65535	219.124	0	8288	1.13558e-14	0	389.322	268.049	0	0	0		AC026470.2	AC026470.2	AC026470.2	0	0	218.824	2811	1.59016e-18	0	0	0	361.056	0	295.415
FAM3C2P	FAM3C2P	FAM3C2P	65535	202.036	0	14598	4.11309e-14	605.5	0	0.609201	0	0	0		CLDN20	CLDN20	CLDN20	0	0	1204.99	12034	5.25982e-43	0	0	0	1249.9	1369.46	995.616
LRFN1	LRFN1	LRFN1	65535	322.437	0	19080	6.29066e-19	70.1222	538.978	358.21	0	0	0		DNAJC5	DNAJC5	DNAJC5	0	0	780.348	13363	1.41008e-30	0	0	0	0	1587.43	753.611
RRP9	RRP9	RRP9	65535	212.581	0	27460	2.18409e-14	189.219	62.8989	385.624	0	0	0		FSBP	FSBP	FSBP	0	0	725.939	15186	2.4636e-29	0	0	0	1217.7	960.113	0
SENP3-EIF4A1	SENP3-EIF4A1	SENP3-EIF4A1	65535	699.914	0	27915	5.25838e-29	1148.67	951.074	0	0	0	0		MEGF9	MEGF9	MEGF9	0	0	762.271	19695	2.76861e-30	0	0	0	1055.57	1231.24	0
KLHL15	KLHL15	KLHL15	723.038	1022.8	1.41766	17889	1.49099e-29	837.014	819.854	1411.52	0	4.25299	0		ZKSCAN3	ZKSCAN3	ZKSCAN3	0	0	204.031	32630	1.35093e-17	0	0	0	207.007	393.857	11.2277
BMS1	BMS1	BMS1	228.653	814.308	3.44958	10374	2.83419e-23	643.343	0	1799.58	10.3488	0	0		LGALS8	LGALS8	LGALS8	0.00398267	0.839442	204.697	18235	4.69651e-15	0	0	2.51833	41.6407	500.709	71.7394
CORO7-PAM16	CORO7-PAM16	CORO7-PAM16	213.984	323.978	1.49194	12342	8.67802e-16	8.66507	958.525	4.74261	4.47582	0	0		AC069288.1	AC069288.1	AC069288.1	0.00413514	1.08446	261.407	3239	2.63419e-17	0	3.25339	0	417.4	366.821	0
RAB43	RAB43	RAB43	74.0909	291.488	3.85527	24548	1.647e-12	409.796	178.635	286.031	4.28039	0.989491	6.29593		ZMAT2	ZMAT2	ZMAT2	0.0164466	3.47132	204.935	32636	3.01519e-12	1.04041	7.0958	2.27777	235.385	0	379.422
DCUN1D3	DCUN1D3	DCUN1D3	64.0209	448.257	6.82476	12971	9.52749e-13	530.925	321.001	492.844	9.19889	0	11.2754		FP236383.4	FP236383.4	FP236383.4	0.0198971	56.9623	2781.98	15116	9.16928e-37	32.2785	36.8717	101.737	8066.28	223.282	56.3769
MSANTD4	MSANTD4	MSANTD4	52.4663	508.93	9.49783	20875	5.05222e-12	516.529	477.503	532.757	16.5946	2.2335	9.66539		AC010132.3	AC010132.3	AC010132.3	0.0223276	10.4163	450.145	1437	8.22135e-12	0	12.2864	18.9626	487.408	307.568	555.458
ZNF35	ZNF35	ZNF35	46.7086	213.729	4.54315	32818	8.78703e-09	282.874	286.07	72.2435	13.6295	0	0		PRKAA2	PRKAA2	PRKAA2	0.0338304	103.187	2897.94	24009	2.60115e-29	0	14.098	295.463	5949.38	0	2744.43
LINC00595	LINC00595	LINC00595	29.0051	362.356	12.2555	18393	1.48566e-09	321.324	357.198	408.544	5.06577	12.9481	18.7528		ANO5	ANO5	ANO5	0.0429502	33.7481	758.686	8972	6.83035e-12	31.5577	28.0981	41.5883	183.327	9.53599	2083.19
KANK2	KANK2	KANK2	25.295	304.369	11.6573	17558	8.73769e-09	142.982	644.471	125.654	0	0	34.972		E2F3	E2F3	E2F3	0.0569258	40.6285	708.792	13649	5.82347e-10	7.03667	114.849	0	1574.16	552.213	0
SMNDC1	SMNDC1	SMNDC1	20.6052	215.286	10.2447	28776	1.43936e-06	53.3023	585.18	7.37654	7.523	4.4157	18.7954		JDP2	JDP2	JDP2	0.0727696	16.7041	221.664	17528	2.54922e-06	14.2484	0	35.864	245.692	99.9426	319.357
DNAH17	DNAH17	DNAH17	16.6731	323.306	18.9979	13296	4.80012e-07	318.521	362.265	289.133	8.26391	13.4612	35.2685		AC023424.2	AC023424.2	AC023424.2	0.0764523	46.5387	625.161	2560	2.06661e-08	139.616	0	0	359.137	1345.87	170.475
TNFAIP8L1	TNFAIP8L1	TNFAIP8L1	16.2979	263.338	15.9709	30773	7.28055e-07	224.642	405.21	160.163	21.3079	13.5458	13.0589		AL669830.1	AL669830.1	AL669830.1	0.0809608	15.3432	188.5	8629	7.77098e-06	24.4871	13.0136	8.52882	440.397	75.4906	49.6117
BSDC1	BSDC1	BSDC1	15.7419	871.147	54.3851	10480	6.6419e-10	183.483	1072.47	1357.49	47.5636	95.6276	19.9641		DNAJC25	DNAJC25	DNAJC25	0.0820132	53.5695	644.276	13355	1.00939e-07	7.53892	124.033	29.1369	678.163	773.748	480.916
TFCP2L1	TFCP2L1	TFCP2L1	14.7493	398.382	27.0383	30245	1.00992e-06	676.985	503.028	15.1338	0	36.4513	44.6635		WDHD1	WDHD1	WDHD1	0.0830117	41.1281	481.319	32065	1.70175e-06	25.0336	17.0576	81.2929	849.516	309.619	284.823
TBC1D24	TBC1D24	TBC1D24	13.9558	456.556	32.2495	30016	2.79525e-06	191.629	621.116	556.922	32.7025	49.3066	14.7394		SLC35D1	SLC35D1	SLC35D1	0.0835936	89.8889	1072.94	28481	8.96054e-11	120.209	101.94	47.5177	1446.53	1252.51	519.795
NFXL1	NFXL1	NFXL1	13.3065	322.519	23.7349	21670	3.35174e-06	21.0836	757.018	189.455	27.0715	17.1019	27.0314		ZNF483	ZNF483	ZNF483	0.0883243	115.228	1293.59	32891	4.36349e-11	100.691	117.194	127.797	1878.22	1819.52	183.046
SACS	SACS	SACS	11.4553	262.035	22.0896	27586	1.11647e-05	93.8571	4.47864	687.769	10.999	30.7966	24.4733		TNS3	TNS3	TNS3	0.0991025	20.5692	204.738	30825	3.33759e-05	7.94844	26.6274	27.1316	297.739	306.332	10.1431
DOLPP1	DOLPP1	DOLPP1	10.885	533.55	47.3752	13431	2.50299e-06	111.839	694.622	794.189	51.6889	19.1595	71.277		CTNNBIP1	CTNNBIP1	CTNNBIP1	0.102638	35.656	341.096	12658	3.36913e-05	35.3916	23.948	47.6284	316.161	344.633	362.495
SHB	SHB	SHB	10.7767	319.526	29.7102	28143	2.53198e-05	384.002	482.586	91.9894	54.0435	35.0872	0		KLHDC10	KLHDC10	KLHDC10	0.103898	177.577	1667.18	17875	2.33462e-11	138.878	223.663	170.189	2744.23	124.652	2132.67
NANOGP5	NANOGP5	NANOGP5	8.9877	243.079	27.2383	21336	0.000157899	58.9917	655.016	15.23	10.3488	69.1111	2.25508		MT-RNR1	MT-RNR1	MT-RNR1	0.111685	337.75	2928.03	20921	1.19938e-13	190.332	119.291	703.627	8376.74	199.891	207.467
MXD1	MXD1	MXD1	8.00869	228.519	27.762	21159	0.000414079	49.6486	299.227	336.682	19.5214	28.597	35.1677		ZBTB26	ZBTB26	ZBTB26	0.119415	37.0504	307.396	32462	9.71065e-05	0	110.271	0.880133	488.795	303.32	130.074
SPRED3	SPRED3	SPRED3	7.91157	196.953	24.3502	29357	0.00136108	121.297	238.413	231.148	24.9818	19.5111	28.5577		TRIM59	TRIM59	TRIM59	0.121247	227.161	1850.1	31066	7.75139e-11	470.163	104.224	107.096	1721.56	151.65	3677.08
DDA1	DDA1	DDA1	7.86771	202.045	25.2943	12975	0.00131667	18.22	250.071	337.843	23.8813	52.0017	0		CHAC1	CHAC1	CHAC1	0.122912	122.544	988.982	11802	7.6319e-08	166.156	131.39	70.0877	973.927	899.444	1093.57
AL357153.4	AL357153.4	AL357153.4	7.80673	1004.3	124.781	7885	7.57207e-07	989.502	1310.03	713.375	0	0	374.343		SDCBP2-AS1	SDCBP2-AS1	SDCBP2-AS1	0.12376	22.602	183.671	27790	0.000269842	51.3897	6.8277	9.58871	341.956	161.602	47.454
GFI1	GFI1	GFI1	7.79953	330.647	41.6862	15530	0.000269842	592.118	144.027	255.795	0	23.1932	101.865		AC007036.3	AC007036.3	AC007036.3	0.1239	31.9074	259.681	817	5.37585e-05	66.783	27.1116	1.8276	75.8908	398.718	304.435
ZNF512B	ZNF512B	ZNF512B	7.58822	600.967	80.4524	32912	4.01629e-05	565.43	1108.32	129.151	0	241.357	0		TIMM23B	TIMM23B	TIMM23B	0.124373	28.6823	228.029	30380	0.000142378	26.4561	40.5614	19.0294	430.201	148.515	105.372
DGCR2	DGCR2	DGCR2	7.02152	324.227	45.2014	13119	0.000660976	434.141	259.229	279.312	64.1913	0	71.4129		TEAD4	TEAD4	TEAD4	0.12571	31.6594	250.811	30154	7.57815e-05	58.447	14.7394	21.7918	69.5719	319.263	363.596
ZC3H4	ZC3H4	ZC3H4	6.90501	723.539	102.194	32507	4.50459e-05	712.97	1153.87	303.773	25.0416	7.71844	273.821		FBXW2	FBXW2	FBXW2	0.127476	49.5719	378.257	14803	0.000327548	3.10077	21.1479	124.467	6.40664	835.199	293.165
AC116158.3	AC116158.3	AC116158.3	6.79329	321.491	45.1015	5177	0.000710399	221.497	66.1522	676.823	0	0	135.305		FASTKD5	FASTKD5	FASTKD5	0.130354	43.038	337.788	14721	0.000194801	129.114	0	0	0	713.439	299.925
AP003352.1	AP003352.1	AP003352.1	6.73655	285.096	41.3542	9370	0.00100977	464.142	29.2805	361.866	59.7928	0	64.2697		TSC22D3	TSC22D3	TSC22D3	0.130817	1261.92	9506.66	31153	1.54043e-18	1347.82	1232.12	1205.83	10867.9	8055.29	9596.8
AHCTF1	AHCTF1	AHCTF1	6.69697	2225.77	329.615	6320	4.18697e-09	3136.79	308.136	3232.4	291.057	523.021	174.765		IFI30	IFI30	IFI30	0.131402	24.4524	184.167	17072	0.000414079	18.8648	43.3969	11.0957	165.714	192.525	194.262
ARHGEF17	ARHGEF17	ARHGEF17	6.67835	325.613	48.1787	9650	0.00100977	458.493	266.901	251.447	97.8244	15.9009	30.8108		ARSG	ARSG	ARSG	0.142345	30.1691	210.071	9787	0.000784828	26.6031	28.431	35.4732	120.137	373.984	136.092
RRH	RRH	RRH	6.63878	267.889	39.9902	27440	0.00114508	263.205	221.298	319.164	70.384	49.5866	0		SF3A1	SF3A1	SF3A1	0.147146	484.095	3240.53	28039	6.53146e-10	209.629	986.6	256.056	3385.69	2948.33	3387.56
WNT4	WNT4	WNT4	6.60857	216.075	32.3459	32168	0.0022777	219.06	230.795	198.37	42.9487	34.1398	19.9492		RPS27AP12	RPS27AP12	RPS27AP12	0.148253	27.9678	188.298	27217	0.00100933	18.9219	50.9698	14.0116	62.0925	374.263	128.539
BRPF3	BRPF3	BRPF3	6.55863	357.22	54.2366	10471	0.00111094	672.334	159.586	239.74	52.5396	51.5626	58.6076		ADM2	ADM2	ADM2	0.150383	58.0097	368.646	6175	0.00140508	0	0	174.029	411.905	337.38	356.654
GLS2	GLS2	GLS2	6.47285	338.053	51.2442	15653	0.00111245	200.849	320.68	492.63	41.2578	69.3555	43.1193		RBM4	RBM4	RBM4	0.1537	207.592	1328.1	24814	7.16326e-07	95.1698	237.356	290.251	718.612	2197.48	1068.2
STKLD1	STKLD1	STKLD1	6.2992	184.842	29.0436	29647	0.00651581	146.551	275.047	132.928	21.0776	38.2303	27.8229		CTH	CTH	CTH	0.158793	108.281	667.787	12650	0.000129602	49.1601	232.066	43.6155	280.274	419.273	1303.81
HLA-DOB	HLA-DOB	HLA-DOB	6.20951	191.049	30.4041	16532	0.00617265	230.303	171.526	171.319	22.7906	32.6646	35.7571		VPS13A	VPS13A	VPS13A	0.159144	1064.9	6515.81	31933	2.88167e-12	550.961	843.211	1800.54	10099.6	4765.34	4682.47
MAP3K2	MAP3K2	MAP3K2	6.19367	550.885	86.3382	19431	0.000222296	111.258	954.889	586.508	10.8173	67.4654	180.732		GEN1	GEN1	GEN1	0.161538	39.6078	241.972	15523	0.000817118	43.0213	44.4696	31.3326	427.948	134.364	163.604
DKFZP434A062	DKFZP434A062	DKFZP434A062	6.10273	181.438	29.4087	13221	0.00824365	176.975	197.372	169.967	20.6975	39.3402	28.1884		PTPRO	PTPRO	PTPRO	0.16368	29.2573	175.392	24396	0.00287462	21.2855	35.1725	31.3139	152.186	165.511	208.479
ANKHD1-EIF4EBP3	ANKHD1-EIF4EBP3	ANKHD1-EIF4EBP3	6.03486	345.007	55.748	8883	0.00161014	437.079	0	597.941	25.2736	46.953	95.0173		CENPQ	CENPQ	CENPQ	0.166501	43.6148	251.745	11661	0.00123741	0	1.08446	129.76	526.636	228.598	0
ZNF845	ZNF845	ZNF845	5.96792	364.311	61.3996	33164	0.00254701	69.4176	824.498	199.016	0	184.199	0		RCC1	RCC1	RCC1	0.166537	393.182	2295.17	24876	1.2184e-09	254.982	487.2	437.365	3531.07	171.944	3182.49
BCL2L2-PABPN1	BCL2L2-PABPN1	BCL2L2-PABPN1	5.89423	219.606	36.2775	10251	0.00377644	99.5653	293.156	266.097	88.3327	1.07735	19.4224		PRMT3	PRMT3	PRMT3	0.169151	156.298	922.871	24054	1.00387e-05	161.359	266.915	40.6206	1076.02	1190.65	501.943
ZNFX1	ZNFX1	ZNFX1	5.83423	327.571	54.7516	33187	0.00244534	179.367	120.457	682.889	114.445	49.8094	0		RABGEF1	RABGEF1	RABGEF1	0.169716	47.1829	277.797	24579	0.0012581	64.6703	0	76.8784	0	734.591	98.7996
DNAJC11	DNAJC11	DNAJC11	5.77761	1009.69	171.226	13337	3.31051e-05	899.609	941.327	1188.12	216.88	112.44	184.357		ACADSB	ACADSB	ACADSB	0.170991	135.37	773.726	5923	6.15035e-05	23.3269	98.4869	284.295	771.793	1360.94	188.442
CIC	CIC	CIC	5.70378	1326.36	229.816	11942	1.3153e-05	1206.18	1440.48	1332.43	231.592	285.731	172.126		ZCCHC7	ZCCHC7	ZCCHC7	0.172181	51.978	289.506	32524	0.00261103	11.4781	12.3189	132.137	426.786	149.389	292.344
LINC02035	LINC02035	LINC02035	5.52501	179.68	32.0912	18761	0.0135378	52.3134	439.208	47.5177	43.6947	25.518	27.0609		TMEM74	TMEM74	TMEM74	0.174652	36.3487	196.934	30705	0.00480864	0	0	109.046	302.411	4.25296	284.138
DYRK1B	DYRK1B	DYRK1B	5.33911	273.52	50.3872	13638	0.00525319	285.511	143.658	391.392	69.9236	49.9657	31.2723		JPH1	JPH1	JPH1	0.175829	35.1313	194.68	17541	0.00393408	0	34.2187	71.1751	108.847	343.885	131.307
RBM8B	RBM8B	RBM8B	5.29377	179.764	33.8369	24830	0.0182122	358.402	69.4056	111.484	86.2396	8.50598	6.76523		ZNF780A	ZNF780A	ZNF780A	0.176735	51.1118	279.991	33122	0.00257018	29.6079	34.9731	88.7545	575.261	29.0163	235.694
AL355377.4	AL355377.4	AL355377.4	5.29172	582.353	108.824	7750	0.00104752	559.865	558.498	628.696	91.9889	149.918	84.5653		PPP4R2	PPP4R2	PPP4R2	0.178273	691.425	3840.36	23913	2.18981e-08	642.738	1000.52	431.015	5260.07	3557.91	2703.1
C9orf131	C9orf131	C9orf131	5.25567	169.552	31.7808	10887	0.0187516	181.099	148.199	179.357	27.7298	32.0528	35.5597		MT-RNR2	MT-RNR2	MT-RNR2	0.178516	767.681	4175.74	20922	2.38563e-08	473.047	375.224	1454.77	11511.3	577.344	438.612
KRAS	KRAS	KRAS	5.25407	3059.34	568.862	17964	5.68179e-07	3075.25	2769.51	3333.26	268.395	356.519	1081.67		TRIP11	TRIP11	TRIP11	0.179121	145.41	804.276	31086	6.31451e-05	163.855	99.7788	172.596	1569.46	843.366	0
MIR3198-2	MIR3198-2	MIR3198-2	5.21902	329.441	63.1844	20042	0.00603903	965.015	18.4359	4.87361	52.8936	14.8855	121.774		AC106886.5	AC106886.5	AC106886.5	0.179989	78.2861	432.264	4853	0.00248076	144.697	0	90.1618	0	687.921	608.871
LINC01588	LINC01588	LINC01588	5.20874	268.359	51.1945	18645	0.00682316	239.904	318.531	246.643	19.1341	93.958	40.4913		TNFAIP3	TNFAIP3	TNFAIP3	0.181177	41.2598	229.2	30771	0.00200015	110.167	6.41023	7.20194	310.206	161.99	215.404
AFAP1-AS1	AFAP1-AS1	AFAP1-AS1	5.201	192.652	35.9099	6260	0.0134047	225.713	177.624	174.617	0	0	107.73		NME2	NME2	NME2	0.185303	579.741	3079.45	21778	7.87376e-08	492.244	627.722	619.256	1763.57	3733.62	3741.17
N4BP2	N4BP2	N4BP2	5.17431	618.645	121.569	21273	0.00133559	1197.3	91.5583	567.077	0	364.707	0		RNF144B	RNF144B	RNF144B	0.187411	54.0596	276.663	25713	0.00414006	0	0	162.179	279.966	337.448	212.575
LINC02593	LINC02593	LINC02593	5.1685	626.478	118.232	18892	0.000948434	61.0297	671.154	1147.25	162.779	153.697	38.2185		TTC13	TTC13	TTC13	0.187699	86.0484	449.892	31227	0.00235262	130.95	28.4848	98.71	467.729	202.093	679.854
PCYOX1	PCYOX1	PCYOX1	5.15429	516.473	100.195	22898	0.00166575	1104.03	227.71	217.684	262.622	23.5006	14.463		ISCA2	ISCA2	ISCA2	0.190268	55.3939	286.627	17419	0.00443469	61.3128	0	104.869	414.368	390.056	55.4561
BCL2L15	BCL2L15	BCL2L15	5.1522	177.491	33.8277	10249	0.0188063	188.75	152.027	191.695	23.3904	29.3342	48.7586		CBSL	CBSL	CBSL	0.191455	175.453	887.315	11125	9.31227e-05	73.0063	13.1683	440.183	1362.57	920.655	378.722
UBALD1	UBALD1	UBALD1	5.12559	474.556	90.5272	31465	0.00344003	553.342	315.513	554.814	51.9674	55.0607	164.554		SLC7A11	SLC7A11	SLC7A11	0.191903	973.61	4969.32	28604	6.35993e-09	506.037	1069.52	1345.28	4958.96	5642.29	4306.7
GAREM2	GAREM2	GAREM2	5.08545	343.413	66.7926	15409	0.00655149	149.223	533.226	347.791	51.5236	113.463	35.3916		SLC35A1	SLC35A1	SLC35A1	0.192743	60.8821	304.764	28470	0.00671339	33.2748	9.72606	139.645	177.05	278.32	458.923
AL355488.1	AL355488.1	AL355488.1	5.01824	232.739	44.6817	7762	0.00772698	24.4871	15.1825	658.547	27.5967	66.9846	39.4638		ZHX3	ZHX3	ZHX3	0.193364	88.3106	445.229	32622	0.00322838	98.3266	69.8348	96.7704	473.655	74.507	787.525
OMD	OMD	OMD	5.01232	283.164	55.7865	22277	0.00908203	0	762.377	87.1158	109.237	45.7197	12.4029		CRISPLD1	CRISPLD1	CRISPLD1	0.193536	102.811	514.252	12507	0.00129525	25.9537	164.277	118.203	794.351	21.4116	726.995
RNF38	RNF38	RNF38	4.90302	603.916	119.818	25770	0.0014542	259.672	1267.43	284.643	78.4175	13.1049	267.933		SFRP1	SFRP1	SFRP1	0.19466	83.1171	421.806	28059	0.00480864	0	249.351	0	366.252	442.38	456.784
CCNF	CCNF	CCNF	4.89157	3742.27	771.116	11323	8.30617e-07	4216.83	3537.96	3472.02	32.5725	2202.65	78.124		ZBTB34	ZBTB34	ZBTB34	0.197671	295.435	1478.26	32466	5.26575e-06	279.859	404.12	202.326	2376.28	1162.81	895.689
STX17	STX17	STX17	4.84739	206.557	41.8543	29692	0.0158128	70.9567	454.436	94.2787	31.2736	34.4671	59.8223		PAQR7	PAQR7	PAQR7	0.199783	35.8595	178.888	22680	0.00867186	36.3723	71.2063	0	160.993	188.405	187.264
AL353795.3	AL353795.3	AL353795.3	4.83811	470.077	95.5307	7653	0.00560229	471.934	403.42	534.879	75.8908	95.6923	115.009		LITAF	LITAF	LITAF	0.201877	90.252	442.894	18983	0.00416106	128.707	95.2917	46.757	491.519	301.071	536.091
TCF7L2	TCF7L2	TCF7L2	4.77754	251.193	51.6075	30119	0.0105147	287.47	185.437	280.671	7.04618	53.6736	94.1026		ASAP2	ASAP2	ASAP2	0.203146	183.834	890.764	9804	0.00013935	191.377	173.063	187.062	842.949	807.101	1022.24
DBNL	DBNL	DBNL	4.75887	2360.55	487.691	12913	9.06718e-07	3081.63	3152.46	847.558	47.6508	235.848	1179.57		FBN1	FBN1	FBN1	0.204297	108.673	520.779	14737	0.00180117	137.107	75.1701	113.742	766.837	95.3407	700.16
KNL1	KNL1	KNL1	4.71507	1741.1	361.803	17947	8.82302e-06	1551.16	1097.93	2574.2	942.133	128.121	15.1545		POLQ	POLQ	POLQ	0.204998	221.429	1053.94	23635	0.000100823	130.617	195.818	337.853	1034.1	983.335	1144.39
HSPD1P4	HSPD1P4	HSPD1P4	4.69698	181.624	38.0308	16974	0.0287129	150.262	242.92	151.691	17.2479	39.3402	57.5044		TMEM230	TMEM230	TMEM230	0.206024	321.248	1541.81	30618	7.08975e-06	433.546	286.836	243.364	1880.43	1127.25	1617.76
RDH13	RDH13	RDH13	4.67368	287.965	60.0414	24900	0.0125449	229.094	168.149	466.651	175.472	0	4.65195		AP1S2	AP1S2	AP1S2	0.207118	219.742	1023.82	9473	0.000159871	46.3527	108.076	504.798	1326.71	872.302	872.45
PHKA1	PHKA1	PHKA1	4.61965	656.924	138.398	23203	0.00257018	108.083	904.297	958.392	119.859	139.541	155.794		TAP2	TAP2	TAP2	0.208324	40.507	189.98	29947	0.0127498	8.57534	69.1151	43.8306	257.319	145.79	166.831
AC009133.1	AC009133.1	AC009133.1	4.61584	830.418	176.278	1295	0.00127466	607.467	623.673	1260.11	202.729	189.481	136.625		P4HA1	P4HA1	P4HA1	0.209217	421.301	1976.9	22581	7.28055e-07	557.123	401.402	305.38	2829.47	219.946	2881.3
CDK5R1	CDK5R1	CDK5R1	4.60526	336.484	71.7924	11548	0.0118397	163.882	627.573	217.997	215.377	0	0		CHST15	CHST15	CHST15	0.21136	93.9082	435.267	11913	0.00690049	28.5442	226.462	26.7186	805.366	33.128	467.308
MDN1	MDN1	MDN1	4.60457	2201.7	484.585	19634	3.59233e-06	4833.2	178.127	1593.78	389.059	1035.46	29.2359		STARD4	STARD4	STARD4	0.213801	141.832	657.269	29587	0.00191833	159.222	107.526	158.748	108.561	1133.58	729.669
COLQ	COLQ	COLQ	4.43848	568.218	126.293	12280	0.00457894	539.41	511.065	654.178	89.0353	167.295	122.547		TSTD3	TSTD3	TSTD3	0.216162	173.067	774.263	31222	0.00074737	35.477	237.423	246.3	516.439	440.881	1365.47
FBXO34	FBXO34	FBXO34	4.4086	450.832	98.5643	14781	0.0127294	17.6484	372.377	962.471	286.669	9.02433	0		EIF3CL	EIF3CL	EIF3CL	0.218054	589.699	2667.21	13882	6.04614e-07	0	1769.1	0	0	3417.9	4583.74
ZSCAN12	ZSCAN12	ZSCAN12	4.3863	270.759	60.6173	33216	0.0188859	84.131	223.883	504.262	38.3443	119.838	23.6694		TAB2	TAB2	TAB2	0.221142	835.187	3703.36	29885	2.03448e-06	547.045	1046.97	911.547	3828.04	3296.98	3985.07
NBPF11	NBPF11	NBPF11	4.32248	392.086	89.0762	21391	0.0232769	438.96	276.395	460.905	262.213	0	5.0158		YIPF4	YIPF4	YIPF4	0.225028	310.292	1366.44	32286	7.55415e-05	267.23	358.47	305.175	1488.12	1939.64	671.548
GPATCH4	GPATCH4	GPATCH4	4.23848	223.125	51.8364	15823	0.0253341	214.589	182.725	272.062	39.7879	62.7665	52.9546		C1orf74	C1orf74	C1orf74	0.231368	97.231	398.936	10746	0.0220609	33.3915	0	258.301	373.705	0	823.103
VASP	VASP	VASP	4.14775	309.985	73.2564	31849	0.0250268	102.115	481.287	346.552	121.748	60.9761	37.0453		STRN	STRN	STRN	0.232733	725.548	3069.4	29679	7.95131e-06	1120.07	0	1056.57	2977.07	2899.16	3331.98
AC068831.6	AC068831.6	AC068831.6	4.14724	2243.15	516.99	3206	7.09332e-06	606.976	2147.71	3974.75	277.795	0	1273.18		SNHG3	SNHG3	SNHG3	0.235402	661.375	2784.91	28844	4.04484e-06	1129.6	627.241	227.29	3469.29	992.199	3893.24
ABCF1	ABCF1	ABCF1	4.13638	395.929	95.9958	77	0.033969	1062.18	45.9089	79.6975	122.575	47.2837	118.129		AL136295.5	AL136295.5	AL136295.5	0.237931	99.153	410.091	7126	0.0188063	101.288	108.446	87.725	0	482.715	747.558
GMIP	GMIP	GMIP	4.08533	193.94	46.8874	15682	0.0461385	242.301	77.4725	262.046	10.9482	73.7091	56.0049		SH3PXD2B	SH3PXD2B	SH3PXD2B	0.239736	173.214	688.277	28131	0.00433411	0	106.973	412.668	952.778	50.9966	1061.06
MYO10	MYO10	MYO10	4.07151	333.957	78.7309	21221	0.0231904	56.3463	106.468	839.057	51.5892	72.5526	112.051		ZBTB24	ZBTB24	ZBTB24	0.242643	264.038	1047.09	32460	0.000824364	0	215.808	576.304	1179.76	789.993	1171.51
SMIM12	SMIM12	SMIM12	4.06039	371.009	91.5697	28745	0.0365065	473.073	380.078	259.877	94.4406	163.011	17.2573		ZDHHC12	ZDHHC12	ZDHHC12	0.24424	55.0754	219.241	32535	0.0218913	9.74182	72.5888	82.8957	233.782	193.37	230.572
USP42	USP42	USP42	4.03766	430.426	103.719	31783	0.0275073	250.713	66.0579	974.507	43.4891	159.865	107.804		GAR1	GAR1	GAR1	0.24651	57.3937	229.345	15407	0.0191324	70.4663	38.1004	63.6144	261.114	191.835	235.088
TUBB3	TUBB3	TUBB3	4.03492	190.114	45.8305	31323	0.0475245	109.776	236.285	224.28	26.7073	27.5418	83.2425		ZNF695	ZNF695	ZNF695	0.247183	120.695	479.596	33060	0.0100667	93.627	157.855	110.603	411.994	417.005	609.791
AC109460.3	AC109460.3	AC109460.3	4.03358	279.799	68.6984	4984	0.0348199	286.054	397.998	155.346	48.2942	75.4906	82.3103		PKD1P5	PKD1P5	PKD1P5	0.250367	41.6377	165.403	23358	0.0400757	49.4968	18.9389	56.4773	71.4178	336.617	88.1757
FEM1C	FEM1C	FEM1C	3.95232	1024.61	260.85	14851	0.00283383	1134.2	671.283	1268.36	0	782.551	0		CNEP1R1	CNEP1R1	CNEP1R1	0.250981	80.8725	315.273	12137	0.0338348	66.6554	40.3738	135.588	332.544	339.249	274.025
SUV39H1	SUV39H1	SUV39H1	3.9521	373.911	93.2329	29799	0.0390438	449.603	386.586	285.543	237.412	3.88036	38.4066		PCK2	PCK2	PCK2	0.252513	458.054	1791.8	22865	4.43706e-05	485.534	538.988	349.641	1980.25	1585.82	1809.33
AEN	AEN	AEN	3.84944	3044.22	778.037	6203	9.69296e-05	3739.84	2952.66	2440.16	792.924	430.818	1110.37		NOTUM	NOTUM	NOTUM	0.253234	44.9269	173.735	21859	0.0408598	43.8162	24.2346	66.73	169.813	160.766	190.626
PDC-AS1	PDC-AS1	PDC-AS1	3.8361	592.908	152.576	22904	0.0124715	395.739	672.673	710.314	137.243	229.699	90.7864		PPP3CB	PPP3CB	PPP3CB	0.254312	150.247	599.458	23905	0.00824365	318.134	54.7523	77.8545	376.556	1309.12	112.7
ABTB2	ABTB2	ABTB2	3.78056	272.105	70.9206	132	0.0479506	392.031	76.5406	347.744	50.8586	72.9996	88.9038		LDLRAD3	LDLRAD3	LDLRAD3	0.254521	101.635	386.554	18203	0.0365065	29.3881	79.5012	196.015	2.4288	486.791	670.443
ZCCHC17	ZCCHC17	ZCCHC17	3.77217	1431.2	369.154	32518	0.00044618	1761.75	1534.42	997.435	50.9295	3.16163	1053.37		ZNF691	ZNF691	ZNF691	0.255983	75.8776	289.675	33058	0.0371445	90.7915	0	136.841	343.092	232.928	293.005
CSRNP2	CSRNP2	CSRNP2	3.70308	443.515	117.704	12593	0.0335611	579.391	407.089	344.066	48.1708	76.6712	228.27		SHPK	SHPK	SHPK	0.258386	124.212	482.204	28182	0.0118174	136.905	232.075	3.65521	49.444	873.99	523.178
DOCK4	DOCK4	DOCK4	3.45496	465.028	132.621	13413	0.0374182	632.872	133.114	629.097	130.581	136.153	131.129		RNASEK-C17orf49	RNASEK-C17orf49	RNASEK-C17orf49	0.258531	53.485	200.411	25680	0.0396629	40.2838	11.7569	108.414	210.139	135.343	255.751
TMEM209	TMEM209	TMEM209	3.43395	792.732	225.341	30602	0.0145202	1266.12	73.531	1038.54	237.222	29.9537	408.848		REXO5	REXO5	REXO5	0.258644	103.969	396.335	24970	0.0345821	99.5121	103.155	109.24	467.824	399.981	321.199
MAP7	MAP7	MAP7	3.43214	859.398	243.268	19455	0.00974815	953.173	705.917	919.102	31.8251	66.5636	631.414		EIF2S2	EIF2S2	EIF2S2	0.25885	325.564	1240.7	13870	0.000849374	376.211	366.548	233.933	1568.41	781.487	1372.21
PATL1	PATL1	PATL1	3.35863	907.601	263.099	22725	0.00999073	956.827	967.819	798.157	18.1778	89.6459	681.472		CRIPT	CRIPT	CRIPT	0.259617	56.9396	208.767	12506	0.0391449	0	50.5607	120.258	0	74.8848	551.415
WBP11	WBP11	WBP11	3.338	1024.48	306.981	32040	0.0114728	680.935	1027.18	1365.31	15.9433	889.365	15.6338		PPP6C	PPP6C	PPP6C	0.261908	653.624	2443.52	23920	1.94166e-05	306.252	1110.27	544.352	2605.47	1664.96	3060.12
LATS2	LATS2	LATS2	3.28662	532.116	159.697	18151	0.0412735	601.96	568.545	425.843	479.092	0	0		TMEM201	TMEM201	TMEM201	0.263091	268.989	1004.56	30595	0.00185972	280.048	279.544	247.374	989.341	683.332	1341.02
KMT2B	KMT2B	KMT2B	3.28658	3895.63	1188.01	17934	0.000751161	4038.1	4400.12	3248.69	942.293	2534.44	87.3072		KCNT2	KCNT2	KCNT2	0.264529	144.614	535.247	17687	0.0155446	130.345	15.1629	288.333	588.494	700.177	317.07
LIG4	LIG4	LIG4	3.28391	655.522	201.01	18271	0.0379707	817.543	312.111	836.912	0	603.03	0		BRD3	BRD3	BRD3	0.26533	404.578	1472.65	10444	0.000414079	134.43	496.002	583.303	1938.91	212.746	2266.3
UBE2W	UBE2W	UBE2W	3.22391	992.874	298.304	31536	0.0124715	1274.65	106.086	1597.89	186.497	50.7976	657.618		PGAM4	PGAM4	PGAM4	0.265779	117.712	437.867	23104	0.0239869	163.618	93.2638	96.2538	411.65	374.263	527.688
FBXL19	FBXL19	FBXL19	3.22037	1199.45	371.46	14751	0.010231	1204.24	1350.37	1043.75	375.318	645.294	93.7675		AC012181.1	AC012181.1	AC012181.1	0.267627	68.6223	257.54	1799	0.0335611	139.131	46.6319	20.1036	106.937	365.757	299.925
ZBED1	ZBED1	ZBED1	3.12873	862.515	270.945	32433	0.0209002	871.695	824.775	891.074	809.706	0	3.12765		SLC25A30	SLC25A30	SLC25A30	0.267696	199.434	734.996	28367	0.00559122	252.155	52.8112	293.336	42.4486	1209.56	952.982
DHX38	DHX38	DHX38	3.10597	1887.6	600.54	13173	0.00182979	1698.67	1619.02	2345.1	742.022	800.972	258.625		CILK1	CILK1	CILK1	0.267722	242.341	897.226	11970	0.00247616	484.787	20.4841	221.751	1416.15	433.299	842.227
NACC1	NACC1	NACC1	3.01768	1840.49	600.016	21310	0.00265695	1643.12	2265.27	1613.09	727.319	443.767	628.963		VPS54	VPS54	VPS54	0.269625	294.931	1074.39	31969	0.00176193	431.595	229.25	223.948	1744.33	8.7521	1470.08
NME1-NME2	NME1-NME2	NME1-NME2	2.97492	5553.8	1826.95	21777	0.000399324	5264.89	5600.53	5795.98	3172.38	436.711	1871.76		LDAH	LDAH	LDAH	0.271082	84.9002	309.51	18183	0.0480512	11.2531	231.25	12.1976	306.466	327.343	294.721
SRRM2	SRRM2	SRRM2	2.9627	1741.89	583.319	29449	0.00431799	1409.36	3318.19	498.134	830.185	502.189	417.584		HMGB1	HMGB1	HMGB1	0.273196	604.787	2143.11	16573	4.48631e-05	410.447	389.339	1014.57	1824.94	1019.69	3584.7
C6orf89	C6orf89	C6orf89	2.9242	1095.6	371.657	10860	0.0280208	1413.7	1429.19	443.903	1035.18	34.75	45.0404		LMAN2	LMAN2	LMAN2	0.273243	248.73	895.007	18998	0.00334067	259.804	204.682	281.704	888.564	798.034	998.424
ATXN7L3	ATXN7L3	ATXN7L3	2.8793	2119.22	732.255	10083	0.00321138	2610.27	2252.72	1494.68	647.142	984.562	565.061		DDIT4	DDIT4	DDIT4	0.273404	2217.71	7986.81	12985	1.71471e-07	2059.82	2380.98	2212.33	7888.87	7707.1	8364.46
PRPF3	PRPF3	PRPF3	2.84747	822.091	282.407	24087	0.0437223	542.164	812.482	1111.63	253.848	273.335	320.038		ASNS	ASNS	ASNS	0.275009	3029.65	10901.9	9842	7.56987e-10	3430.8	2765.04	2893.12	12902.5	11902	7901.34
PFAS	PFAS	PFAS	2.82398	1451.59	510.904	23067	0.011812	3007.61	580.511	766.643	440.069	322.041	770.603		KANSL1L	KANSL1L	KANSL1L	0.276068	73.8703	266.955	17562	0.045838	101.125	48.8884	71.5972	287.055	424.052	89.7577
POLD1	POLD1	POLD1	2.79682	4002.04	1400.97	23615	0.00333129	3873.08	4141.47	3991.58	1850.77	548.959	1803.16		DBT	DBT	DBT	0.276177	471.05	1669.87	12916	0.00030116	327.578	847.545	238.026	2281.98	258.969	2468.66
TRIM52	TRIM52	TRIM52	2.7765	2644.09	930.314	31061	0.00666727	1267.33	2898.35	3766.59	927.519	933.602	929.823		PITPNA	PITPNA	PITPNA	0.278183	140.704	508.415	23334	0.018107	256.567	115.084	50.4611	897.534	561.257	66.453
SCAP	SCAP	SCAP	2.68316	1294.11	474.522	27687	0.0257455	1150.09	1246.35	1485.89	246.175	588.509	588.881		SLC6A9	SLC6A9	SLC6A9	0.278509	161.774	574.526	28601	0.0194716	192.924	155.843	136.555	597.847	568.823	556.909
SBF1	SBF1	SBF1	2.67966	8335.66	3071.26	27659	0.000132357	9075.52	8484.76	7446.71	5700.12	1939.4	1574.26		DGKH	DGKH	DGKH	0.278697	1438.98	5086.58	13128	1.00056e-05	418.652	2522.39	1375.89	6398.39	6398.9	2462.45
IMPDH1	IMPDH1	IMPDH1	2.65156	2586.48	958.995	17259	0.0117308	2584.06	2525.76	2649.64	1100.79	734.589	1041.61		ZNF124	ZNF124	ZNF124	0.279335	177.563	636.866	32668	0.0148761	321.604	194.503	16.5818	544.585	661.693	704.321
AP3D1	AP3D1	AP3D1	2.63775	2588.5	976.206	9483	0.0143984	3139.02	2840.69	1785.81	476.394	1461.13	991.098		DCAF16	DCAF16	DCAF16	0.282628	1169.8	4072.23	12926	7.63394e-05	854	1558.78	1096.63	3787.33	4105.05	4324.32
ZNF644	ZNF644	ZNF644	2.60879	1937.56	729.789	33022	0.010231	1025.12	3297.07	1490.47	798.164	614.701	776.502		RNF170	RNF170	RNF170	0.283177	139.523	482.925	25733	0.0255295	142.277	136.86	139.434	654.583	206.708	587.484
FAM168A	FAM168A	FAM168A	2.56462	1496.18	573.595	14487	0.0255783	1578.08	1283.31	1627.14	1588.46	75.2954	57.0344		NRIP1	NRIP1	NRIP1	0.287598	330.062	1143.24	22010	0.00315226	345.224	330.436	314.525	1242.96	1898.63	288.148
HIC2	HIC2	HIC2	2.53636	2825.83	1108.83	16476	0.0207381	2887.03	2822.72	2767.73	1732.86	1593.63	0		HIVEP1	HIVEP1	HIVEP1	0.29042	227.809	775.672	16516	0.00927403	202.647	347.476	133.303	647.933	807.291	871.793
RUVBL2	RUVBL2	RUVBL2	2.52401	2364.07	931.079	27546	0.0186292	3172.18	3142.57	777.467	1888.81	430.967	473.462		PSAT1	PSAT1	PSAT1	0.292275	3874.1	13094.4	24177	2.15579e-10	4478.42	3355.93	3787.97	14803.4	12974.9	11504.9
MLXIP	MLXIP	MLXIP	2.51874	2128.43	826.124	20591	0.0125512	2218.29	1987.98	2179.02	445.726	474.174	1558.47		PTPDC1	PTPDC1	PTPDC1	0.296114	202.656	661.067	24359	0.023838	31.9214	99.0777	476.968	578.025	774.378	630.798
PAPSS2	PAPSS2	PAPSS2	2.44062	3373.69	1334.96	22675	0.0186229	3046.99	3517.72	3556.36	7.02375	1.08245	3996.78		NAB1	NAB1	NAB1	0.300017	495.473	1615.32	21299	0.00114162	279.405	382.612	824.4	1018.33	2223.68	1603.96
AURKA	AURKA	AURKA	2.41475	1348.24	546.335	10088	0.0483064	1428.67	964.213	1651.82	800.759	226.057	612.188		COP1	COP1	COP1	0.301058	155.248	506.737	12297	0.03706	165.458	96.8174	203.467	450.301	516.813	553.095
SLC5A6	SLC5A6	SLC5A6	2.40932	1713.49	705.916	28582	0.0351894	1877.65	1671.49	1591.32	974.131	870.31	273.308		PPP1R14C	PPP1R14C	PPP1R14C	0.301107	162.203	531.204	23849	0.0370546	7.79135	448.968	29.8509	508.239	529.498	555.876
AL121821.2	AL121821.2	AL121821.2	2.36248	5709.34	2383.48	6936	0.0092537	5682.36	4696.84	6748.83	3754.41	2265.56	1130.46		MYC	MYC	MYC	0.302462	886.117	2863.68	21174	0.000620149	494.194	1088.1	1076.06	3084.18	2288.02	3218.84
FGFR3	FGFR3	FGFR3	2.35187	1602.54	674.845	14901	0.0479506	2198.73	1154.74	1454.15	167.911	906.681	949.942		GRID1	GRID1	GRID1	0.303211	135.221	444.744	15966	0.0431042	233.054	120.487	52.1227	338.036	453.106	543.088
POLE	POLE	POLE	2.28991	3828.78	1639.86	23622	0.0328115	1967.15	4943.31	4575.89	1297.54	1920.78	1701.26		TMEM126A	TMEM126A	TMEM126A	0.304637	153.137	498.975	30516	0.0370327	134.386	203.443	121.583	504.053	705.979	286.892
KPNA1	KPNA1	KPNA1	2.27574	2965.72	1283.99	17953	0.0442573	3420.89	2149.92	3326.37	648.348	1495.51	1708.12		RGS16	RGS16	RGS16	0.304998	425.97	1378.34	25025	0.00232524	449.672	352.45	475.786	1635.1	1470.47	1029.44
GLRX3	GLRX3	GLRX3	2.26377	1960.62	865.567	15648	0.0476791	3057.08	2232.15	592.634	688.806	1035.62	872.276		AMOT	AMOT	AMOT	0.305214	1300.45	4220.77	8830	0.000161936	2164.31	424.685	1312.36	4709.61	3830.27	4122.42
TXLNG	TXLNG	TXLNG	2.26034	1626.94	686.293	31386	0.0470675	8.9951	2396.39	2475.42	1.32751	1.22752	2056.33		GPT2	GPT2	GPT2	0.306942	690.191	2215.94	15935	0.00024258	599.617	770.649	700.308	2264.57	2357.46	2025.78
HOXA4	HOXA4	HOXA4	2.15976	5471.18	2501.77	16800	0.0294262	5547.06	4860.78	6005.72	0	4020.99	3484.32		MAP3K5	MAP3K5	MAP3K5	0.307918	194.793	607.656	19439	0.04291	38.574	12.4136	533.391	641.186	592.02	589.763
															DTX3L	DTX3L	DTX3L	0.307947	158.614	505.487	13538	0.0428166	189.653	0	286.191	590.066	565.749	360.648
															PCGF5	PCGF5	PCGF5	0.308015	876.618	2803.43	22859	0.000662814	0	1572.13	1057.72	3926.58	4395.35	88.3742
															CSE1L	CSE1L	CSE1L	0.308695	1034.16	3314.47	12555	0.000566159	1229.6	1014.14	858.727	3308.1	3374.42	3260.88
															FP565260.1	FP565260.1	FP565260.1	0.310526	147.796	468.343	15127	0.0449251	146.706	191.559	105.122	516.789	284.983	603.255
															CADPS2	CADPS2	CADPS2	0.311235	347.167	1102.07	10966	0.00793909	343.715	402.962	294.824	635.176	1351.93	1319.11
															RAB1A	RAB1A	RAB1A	0.315739	692.966	2157.51	24502	0.000391476	10.1563	2053.92	14.8235	1724.94	1568.04	3179.54
															NRCAM	NRCAM	NRCAM	0.318131	341.253	1054.01	22000	0.010231	403.813	45.603	574.344	1735.26	977.071	449.712
															SEC24B	SEC24B	SEC24B	0.31895	285.386	870.935	27848	0.0160654	225.609	54.0505	576.498	845.767	892.996	874.041
															HDHD5	HDHD5	HDHD5	0.320308	321.211	988.608	16387	0.0117378	307.064	364.251	292.319	333.268	1217.3	1415.26
															PRKAR2B	PRKAR2B	PRKAR2B	0.32185	298.667	925.243	24020	0.013338	545.336	302.533	48.1321	1252.06	488.695	1034.97
															ABHD14B	ABHD14B	ABHD14B	0.324413	353.162	1089.1	94	0.010231	659.097	204.005	196.383	1287.86	1223.66	755.777
															SREBF2	SREBF2	SREBF2	0.32489	865.259	2627.62	29403	0.00108646	762.91	1201.59	631.279	3572.68	2054.64	2255.56
															CRIM1	CRIM1	CRIM1	0.325275	439.521	1339.9	12501	0.00480864	424.457	716.726	177.379	1053.74	1440.71	1525.26
															FIGN	FIGN	FIGN	0.325472	398.105	1204.86	14921	0.00950211	134.348	915.496	144.472	1579.49	885.408	1149.68
															EIF3A	EIF3A	EIF3A	0.325886	2119.76	6421.13	13879	5.16832e-05	2658.38	1612.92	2087.98	6720.3	5886.12	6656.96
															CD47	CD47	CD47	0.325939	363.464	1095.92	11417	0.0124535	342.735	326.605	421.051	692.987	1192.99	1401.79
															SENP7	SENP7	SENP7	0.328806	250.629	767.623	27918	0.0216379	617.608	105.17	29.108	873.172	705.518	724.18
															RBM14	RBM14	RBM14	0.328974	404.302	1202.09	24784	0.010892	27.8588	1074.49	110.555	1544.91	394.067	1667.3
															TNKS2	TNKS2	TNKS2	0.329874	1845.42	5491.72	30805	0.000160553	1487.04	1934.68	2114.54	3378.29	5977.58	7119.27
															SLC1A4	SLC1A4	SLC1A4	0.330999	748.103	2237.83	28312	0.000767689	862.959	850.74	530.609	2420	2167.01	2126.48
															MEGF8	MEGF8	MEGF8	0.332515	568.829	1683.63	19694	0.00263624	202.532	1171.4	332.553	997.95	1892.6	2160.34
															TCAF1	TCAF1	TCAF1	0.33318	447.323	1331.17	30081	0.00641422	775.637	100.072	466.261	1129.2	1416.05	1448.27
															CCT8	CCT8	CCT8	0.337675	1972.99	5774.52	11379	0.000176947	2378.25	1908.36	1632.35	5950.77	5279.53	6093.27
															IMPACT	IMPACT	IMPACT	0.338156	722.624	2094.57	17258	0.00123989	751.791	396.493	1019.59	846.023	2355.79	3081.89
															BUD23	BUD23	BUD23	0.338747	406.051	1181.03	10549	0.0143747	516.683	293.247	408.223	1153.85	955.912	1433.32
															GALNT12	GALNT12	GALNT12	0.338784	269.906	782.471	15342	0.0315069	342.957	40.2261	426.535	761.021	807.182	779.209
															EBP	EBP	EBP	0.340539	305.933	870.07	13676	0.0294524	202.354	28.1294	687.317	562.467	915.354	1132.39
															MAF1	MAF1	MAF1	0.341596	307.587	896.181	19330	0.0237553	447.832	269.691	205.236	953.719	1015.01	719.812
															RPS24	RPS24	RPS24	0.341938	1160	3343.6	27181	0.00231308	1080.71	1302.21	1097.08	3894.59	3086.18	3050.03
															C19orf48	C19orf48	C19orf48	0.342371	336.553	974.97	10700	0.0204727	428.152	345.681	235.825	216.4	1326.37	1382.14
															CEP57L1	CEP57L1	CEP57L1	0.344054	279.332	804.459	11695	0.0294524	453.179	148.75	236.068	928.624	650.097	834.655
															EEF1G	EEF1G	EEF1G	0.345632	2995.52	8613.71	13769	8.3844e-06	7202.86	178.719	1604.97	12051.7	1807.48	11981.9
															INSIG1	INSIG1	INSIG1	0.346241	1882	5366.23	17308	0.00036737	1699.92	1976.36	1969.72	6075.46	6193.01	3830.23
															MTMR12	MTMR12	MTMR12	0.348934	389.92	1103.47	21041	0.022304	615.116	42.6601	511.984	887.242	1206.63	1216.53
															GPR50	GPR50	GPR50	0.349655	440.217	1235.65	15901	0.0158624	372.872	405.589	542.189	1208.5	1196.15	1302.31
															FOXO3	FOXO3	FOXO3	0.352884	1497.33	4192.82	15090	0.00142713	1349.87	1970.37	1171.75	4999.55	4152.69	3426.23
															KDM1B	KDM1B	KDM1B	0.354686	567.56	1538.44	17725	0.010469	80.9201	223.533	1398.23	1604.03	1323.68	1687.61
															TMEM87B	TMEM87B	TMEM87B	0.355457	360.837	999.499	30714	0.0280488	322.464	390.633	369.413	1019.64	991.157	987.695
															TXNIP	TXNIP	TXNIP	0.355501	4729.74	13114.1	31399	2.21352e-07	5118.28	4244.7	4826.24	14394.3	12085.7	12862.2
															HS6ST2	HS6ST2	HS6ST2	0.355555	308.948	851.844	16877	0.0368398	135.445	737.656	53.7424	867.937	250.036	1437.56
															DYNLT1	DYNLT1	DYNLT1	0.355936	577.443	1567.79	13632	0.00980835	302.446	103.556	1326.33	1640.43	1347.51	1715.44
															FBXL5	FBXL5	FBXL5	0.356125	342.067	938.249	14759	0.0355723	377.335	42.6457	606.221	1443.35	620.289	751.108
															HBS1L	HBS1L	HBS1L	0.356466	773.065	2139.1	16334	0.00234246	787.558	804.622	727.015	1900.76	2206.83	2309.69
															ASCC3	ASCC3	ASCC3	0.356915	1000.16	2765.02	9825	0.00499182	946.15	1910.96	143.371	1939.03	1541.14	4814.89
															ALDH1L2	ALDH1L2	ALDH1L2	0.357276	870.746	2401.98	8732	0.0030285	974.83	685.827	951.579	1089.86	2895.88	3220.21
															NLE1	NLE1	NLE1	0.357347	486.224	1334.94	21757	0.0132943	420.045	612.865	425.762	1904.14	628.2	1472.48
															SLC7A1	SLC7A1	SLC7A1	0.357474	3017.18	8228.65	28602	4.90568e-05	519.281	3572.58	4959.69	11217.4	8834.82	4633.7
															TDP2	TDP2	TDP2	0.357753	291.897	798.668	30143	0.0431478	218.914	219.567	437.209	896.857	787.865	711.281
															PRR14L	PRR14L	PRR14L	0.358376	1065.5	2868.95	24117	0.00690049	330.751	986.97	1878.77	4275.41	807.254	3524.19
															SNRNP48	SNRNP48	SNRNP48	0.35921	767.787	2103.73	29060	0.00265695	759.71	734.488	809.163	2545.14	1792.62	1973.42
															CCNY	CCNY	CCNY	0.359664	452.244	1220.96	11344	0.0234457	216.673	312.569	827.49	1337.98	1030.84	1294.07
															TC2N	TC2N	TC2N	0.360033	439.609	1181.21	30080	0.0288617	85.8219	271.213	961.792	1208.63	1257.91	1077.08
															CCND2	CCND2	CCND2	0.361085	4629.07	12625.4	11317	4.04375e-07	4909.64	4370.45	4607.12	13332.1	10962.3	13581.7
															GPD1L	GPD1L	GPD1L	0.361194	690.132	1861.06	15842	0.0045622	574.612	131.009	1364.78	1987.66	1815.03	1780.49
															SDCBP	SDCBP	SDCBP	0.362548	533.166	1446.68	27788	0.0115651	803.443	262.497	533.557	670.735	1090.33	2578.98
															PPP4R3B	PPP4R3B	PPP4R3B	0.36379	486.769	1312.02	23915	0.017219	283.235	544.005	633.067	1601.47	1340.72	993.866
															RHOBTB3	RHOBTB3	RHOBTB3	0.363855	1034.12	2777.41	25067	0.00733562	870.074	761.543	1470.73	3958.38	1740.73	2633.14
															HEATR5A	HEATR5A	HEATR5A	0.363936	330.231	897.662	16393	0.0408818	321.794	382.296	286.602	835.871	1077.93	779.187
															PRNP	PRNP	PRNP	0.365298	376.434	1024.74	24062	0.0328115	0	1054.77	74.5351	1664.5	1409.71	0
															MIB1	MIB1	MIB1	0.367667	4250.97	11402.6	19830	1.81935e-06	4605.69	3311.34	4835.88	8185.88	13731.5	12290.4
															TPD52	TPD52	TPD52	0.369426	397.197	1046.58	30903	0.0414664	186.667	122.129	882.796	1938.14	1081.59	120.006
															STK26	STK26	STK26	0.369839	659.562	1750.41	29635	0.00736154	578.008	706.048	694.631	2208.02	1224.89	1818.34
															IFRD1	IFRD1	IFRD1	0.370518	982.716	2588.56	17112	0.00784097	638.99	747.744	1561.41	2826.48	2378.32	2560.87
															SLC25A36	SLC25A36	SLC25A36	0.370753	1198.42	3216.17	28373	0.00598528	2111.31	702.681	781.257	4685.95	2422.25	2540.31
															DDX50	DDX50	DDX50	0.373525	746.685	2003.69	13039	0.00363684	1303.47	694.753	241.836	1904.4	2503.34	1603.33
															ARRDC4	ARRDC4	ARRDC4	0.373948	1311.49	3464.64	9784	0.00700941	1690.72	912.033	1331.71	3223.06	3528.92	3641.95
															SLC7A5	SLC7A5	SLC7A5	0.37589	3242.23	8476.58	28609	8.29764e-05	2900.2	3153.07	3673.43	8905.54	7856.46	8667.75
															GRK6	GRK6	GRK6	0.37594	570.502	1502.6	15988	0.0141497	785.601	718.193	207.713	1623.01	848.12	2036.67
															BARD1	BARD1	BARD1	0.376188	638.487	1671.97	10186	0.00992181	756.981	683.73	474.75	2022.84	922.852	2070.21
															DHTKD1	DHTKD1	DHTKD1	0.378802	1313.14	3410.7	13162	0.00853923	1136.98	1512.86	1289.59	4397.37	2779.29	3055.45
															VCP	VCP	VCP	0.383016	2137.05	5536.25	31862	0.00147931	3410.78	1727.46	1272.93	5900.46	4254.57	6453.73
															IVD	IVD	IVD	0.383144	470.975	1216.59	17504	0.0332865	527.922	516.839	368.165	1255.82	1257.61	1136.33
															PNP	PNP	PNP	0.383639	649.789	1678.29	23582	0.0112298	831.873	844.699	272.794	1475.21	1344.63	2215.02
															RAB4A	RAB4A	RAB4A	0.386103	680.099	1763.54	24551	0.00882375	1336.69	447.936	255.674	1502.37	1961.93	1826.33
															RN7SL4P	RN7SL4P	RN7SL4P	0.386567	1988.11	5066.66	25422	0.00247616	2541.09	970.594	2452.64	3939.42	5354.52	5906.04
															AZIN1	AZIN1	AZIN1	0.387155	748.314	1893.42	10109	0.00852737	761.991	434.619	1048.33	982.969	1972.71	2724.59
															RMI1	RMI1	RMI1	0.387754	457.828	1164.22	25151	0.0419505	863.112	0	510.372	1452.97	537.203	1502.49
															ASNSD1	ASNSD1	ASNSD1	0.389604	498.369	1262.68	9843	0.0328115	638.763	400.177	456.167	1210.29	1107.1	1470.65
															RTL10	RTL10	RTL10	0.390433	563.429	1415.63	27503	0.0260621	371.685	814.42	504.181	1402.02	1103.63	1741.24
															PPP1R8	PPP1R8	PPP1R8	0.392273	718.383	1817.75	23883	0.00992181	1121.71	511.565	521.875	1886.92	1686.13	1880.21
															IGFBP5	IGFBP5	IGFBP5	0.393322	1438.64	3597.94	17150	0.0116762	1385.18	1469.9	1460.83	3372.11	3265	4156.7
															TUBE1	TUBE1	TUBE1	0.395183	1026.65	2563.37	31346	0.0145202	1114.58	908.111	1057.24	2801.04	2573.13	2315.95
															UGCG	UGCG	UGCG	0.397576	809.554	2018.44	31605	0.00929252	1046.97	922.709	458.983	1464.59	2016.07	2574.67
															MRPL37	MRPL37	MRPL37	0.398821	676.18	1684.58	20786	0.0163008	1018.54	435.556	574.445	2821.74	1471.21	760.797
															SNX4	SNX4	SNX4	0.401644	560.873	1352.69	29155	0.0413669	3.52931	648.87	1030.22	1470.31	1319.55	1268.22
															BRCC3	BRCC3	BRCC3	0.401657	629.203	1546.14	10440	0.0266846	697.179	498.516	691.912	947.68	1947.05	1743.69
															SRSF2	SRSF2	SRSF2	0.403311	723.867	1787.41	29459	0.0143984	755.442	816.701	599.457	2448.82	2556.86	356.55
															PGD	PGD	PGD	0.403364	684.912	1640.89	23117	0.0270149	76.6816	572.854	1405.2	1742.31	1503.71	1676.64
															LRBA	LRBA	LRBA	0.403702	1762.63	4257.85	19074	0.00842002	1214.92	2012.53	2060.44	5759.5	1697.23	5316.83
															TMED3	TMED3	TMED3	0.404987	638.246	1556.07	30485	0.0271459	723.361	795.391	395.987	1219.83	1289.64	2158.74
															VBP1	VBP1	VBP1	0.405259	1308.93	3186.51	31857	0.0178642	1414.56	1240.9	1271.32	3331.72	3093.48	3134.34
															SREK1IP1	SREK1IP1	SREK1IP1	0.40528	643.961	1568.42	29406	0.0275098	877.936	103.133	950.813	1924.43	1810.54	970.296
															SNHG1	SNHG1	SNHG1	0.407805	3468.84	8371.34	28830	0.000422702	4125.28	2817.41	3463.83	8327.79	6411.16	10375.1
															XBP1	XBP1	XBP1	0.411149	4288.23	10294.2	32203	8.10218e-05	5178.77	3371.51	4314.4	11612.2	9430.49	9839.85
															NCAPD3	NCAPD3	NCAPD3	0.411301	1607.97	3921.12	21410	0.0106119	2978.47	1056.81	788.64	1750.15	6128.19	3885.03
															NMD3	NMD3	NMD3	0.412012	971.019	2300.04	21773	0.0194716	879.558	761.118	1272.38	2698.87	1154.99	3046.26
															KCTD3	KCTD3	KCTD3	0.415586	971.323	2300.12	17706	0.019536	880.579	1109.71	923.676	2583.32	1954.5	2362.54
															ADNP	ADNP	ADNP	0.415972	1900.8	4496.95	6177	0.00946034	1174.08	2362.41	2165.9	5686.27	5033.73	2770.85
															TPP2	TPP2	TPP2	0.416266	583.192	1377.71	30928	0.0457733	647.584	575.004	526.989	722.002	1202.73	2208.41
															MSMO1	MSMO1	MSMO1	0.417691	787.223	1861.62	20890	0.018277	1149.99	532.575	679.103	2008.3	1347.08	2229.47
															KLF10	KLF10	KLF10	0.417852	632.939	1496.87	17853	0.0390597	953.005	441.693	504.12	1624.07	1009.84	1856.68
															EXO1	EXO1	EXO1	0.42012	669.718	1561.81	14310	0.0394701	478.853	540.62	989.681	2879.27	1196.99	609.187
															PPM1F	PPM1F	PPM1F	0.421266	754.29	1755.23	23817	0.027812	228.854	1151.51	882.51	2264.53	1835.12	1166.04
															KCNQ1OT1	KCNQ1OT1	KCNQ1OT1	0.421391	847.639	1975.38	17676	0.0204727	410.716	1529.09	603.109	551.933	2194.54	3179.66
															WASF3	WASF3	WASF3	0.421786	892.175	2059.83	32021	0.0229144	905.507	5.88451	1765.13	1842.48	1885.75	2451.25
															HERPUD1	HERPUD1	HERPUD1	0.422524	945.895	2212.47	16436	0.0213428	1097.47	832.805	907.41	2186.92	2348.6	2101.89
															RPL22	RPL22	RPL22	0.423297	1260.56	2925.43	26685	0.0328714	529.1	2546.22	706.372	3746.14	1908.37	3121.78
															USP37	USP37	USP37	0.42376	1144.57	2634.32	31777	0.0379105	490.686	1080.46	1862.58	2061.83	3064.96	2776.16
															RSL24D1	RSL24D1	RSL24D1	0.423921	736.483	1714.43	27472	0.0296244	728.495	771.571	709.384	1926.59	1728.23	1488.49
															LYRM7	LYRM7	LYRM7	0.424865	694.763	1661.17	19292	0.0256615	1624.33	457.696	2.2608	2792.65	2190.86	0
															DHX57	DHX57	DHX57	0.426364	697.19	1614.08	13176	0.0373763	360.067	1310.36	421.138	1746.21	1704.94	1391.1
															SLC25A6	SLC25A6	SLC25A6	0.429294	1079.2	2504.59	28409	0.0323634	1718.95	1231.85	286.797	3448.67	1720.36	2344.75
															HSDL1	HSDL1	HSDL1	0.429396	772.663	1759.23	16901	0.0336221	679.013	376.968	1262.01	2042.23	1598.54	1636.93
															ELAVL1	ELAVL1	ELAVL1	0.431132	1051.54	2395.55	13962	0.0344206	289.298	2646.54	218.775	2692.07	1236.21	3258.37
															PPP3CA	PPP3CA	PPP3CA	0.43138	1374.07	3123.23	23904	0.0362378	1501.84	534.495	2085.87	3597.23	2810.28	2962.16
															RO60	RO60	RO60	0.434892	2133.57	4812.04	26474	0.0139343	2160.69	1482.41	2757.61	4763.59	4153.46	5519.09
															RPL27	RPL27	RPL27	0.435721	1181.98	2688.18	26788	0.0412911	1523.88	1282.58	739.477	3282.34	2215.09	2567.1
															RPL3	RPL3	RPL3	0.436269	14581.4	33209.1	26807	0.000135918	20450.8	16230.7	7062.67	38477.3	28677.3	32472.5
															RPL7	RPL7	RPL7	0.436572	4328.78	9727.34	26978	0.000538308	2931.14	4612.47	5442.72	10921.6	9770.43	8489.97
															SQLE	SQLE	SQLE	0.438636	3030.25	6816.11	29389	0.00491117	3398.85	2563.95	3127.95	7878.32	6498.14	6071.86
															ZNF652	ZNF652	ZNF652	0.439627	918.498	2065.76	33026	0.0302962	1528.73	857.115	369.65	1318.46	1014.59	3864.23
															GDI2	GDI2	GDI2	0.43985	2174.03	4839.84	15503	0.0158194	2097.26	2472.22	1952.59	7082.51	1298.64	6138.38
															COPB1	COPB1	COPB1	0.445749	2104.76	4661.4	12300	0.018107	3707.67	767.561	1839.05	5012.84	2360.32	6611.05
															CA2	CA2	CA2	0.447914	1628.85	3580.95	10906	0.0413599	1813.21	1350.7	1722.65	3873.63	3099.69	3769.52
															PPP1R15B	PPP1R15B	PPP1R15B	0.449624	3038.15	6680.11	23852	0.00767848	3117.66	2822.86	3173.94	8037.53	7661.77	4341.02
															ESCO1	ESCO1	ESCO1	0.450137	895.652	1967.05	14250	0.0387083	1056.52	624.006	1006.43	221.953	3056.87	2622.31
															BRCA2	BRCA2	BRCA2	0.451188	795.865	1754.91	10439	0.045053	662.932	1001.62	723.045	2529.93	2669.7	65.1023
															PTPN13	PTPN13	PTPN13	0.452602	3490.31	7592.21	24364	0.00446347	4095.59	1554.92	4820.42	7764.14	8277.02	6735.48
															DESI2	DESI2	DESI2	0.458162	2318.18	4957.64	13109	0.0250268	1039.69	4519.99	1394.85	6311.43	2385.19	6176.31
															GLA	GLA	GLA	0.459841	2110.56	4511.05	15610	0.0296244	2369.33	1797.44	2164.9	4144.71	3440.28	5948.15
															SCD	SCD	SCD	0.460816	14414.5	30835.2	27722	0.00085115	17024.1	12227.3	13992.1	34969.6	25043.7	32492.3
															MTHFD2	MTHFD2	MTHFD2	0.463892	6221	13203.2	21026	0.000415442	6374.92	5379.67	6908.4	13973.7	12657.6	12978.2
															BCAT1	BCAT1	BCAT1	0.465758	3473.63	7343.23	10230	0.00816766	3351.11	3014.5	4055.28	7954.1	7602.71	6472.88
															IDI1	IDI1	IDI1	0.465775	2798.99	5897.76	17054	0.0191967	3303.41	2765.06	2328.5	5481.72	2742.51	9469.06
															TMEM33	TMEM33	TMEM33	0.466276	2485.95	5258.58	30666	0.0259018	1611.61	4098.1	1748.12	1719.46	6842.72	7213.57
															HSPA13	HSPA13	HSPA13	0.46935	2071.16	4297.25	16928	0.0439744	2066.23	0	4147.25	5466.88	3406.55	4018.31
															SLC38A1	SLC38A1	SLC38A1	0.475793	5448.87	11263.8	28508	0.000955097	3900.09	7824.93	4621.61	10286.2	10483.1	13022.1
															SLC38A2	SLC38A2	SLC38A2	0.483501	10505.6	21434	28511	0.00574867	11980.3	8493.05	11043.6	22543.7	21098	20660.2
															ATP6V1A	ATP6V1A	ATP6V1A	0.489033	3480.88	7039.83	10033	0.0172233	6126.41	17.1553	4299.08	7097.86	6699.33	7322.3
															HNRNPDL	HNRNPDL	HNRNPDL	0.495341	3688.59	7323.32	16750	0.0186292	3416.5	2993.93	4655.36	8457.23	7459.19	6053.53

## Sheet: JEG-3 + siRNA against SRSF2
statistical significant upregulated genes															statistical significant downregulated genes
Gene	Name	Annotation	Expressionratio	ExpressionSample	ExpressionControl	PositionGeneSet	FDR	RawValuesSample_1	RawValuesSample_2	RawValuesSample_3	RawValuesCTL_1	RawValuesCTL_2	RawValuesCTL_3		Gene	Name	Annotation	Expressionratio	ExpressionSample	ExpressionControl	PositionGeneSet	FDR	RawValuesSample_1	RawValuesSample_2	RawValuesSample_3	RawValuesCTL_1	RawValuesCTL_2	RawValuesCTL_3
ANKRD50	ANKRD50	ANKRD50	65535	582.067	0	7612	1.09814e-27	474.737	644.902	626.563	0	0	0		AC007365.1	AC007365.1	AC007365.1	0	0	539.858	741	1.79008e-24	0	0	0	0	778.695	840.878
DERPC	DERPC	DERPC	65535	460.158	0	11462	1.42464e-22	781.391	599.083	0	0	0	0		AC026470.2	AC026470.2	AC026470.2	0	0	450.354	2346	8.75945e-23	0	0	0	710.856	640.207	0
KPNA5	KPNA5	KPNA5	65535	251.183	0	15794	6.77473e-18	0	293.029	460.521	0	0	0		AC245100.2	AC245100.2	AC245100.2	0	0	1156.69	5059	2.97325e-38	0	0	0	1772.09	0	1697.98
RPL36A-HNRNPH2	RPL36A-HNRNPH2	RPL36A-HNRNPH2	65535	462.62	0	24094	1.19941e-22	417.687	628.395	341.777	0	0	0		C5orf17	C5orf17	C5orf17	0	0	432.959	9369	7.22045e-22	0	0	0	641.645	645.066	12.167
TRMT61A	TRMT61A	TRMT61A	65535	457.028	0	28053	1.42464e-22	0	1073.31	297.773	0	0	0		NFYA	NFYA	NFYA	0.0016644	0.584168	360.807	19314	6.86253e-18	0	0	1.7525	553.03	146.147	383.246
WDR5	WDR5	WDR5	65535	1501.38	0	28941	1.26021e-44	0	2221.87	2282.26	0	0	0		GTF2E1	GTF2E1	GTF2E1	0.00931205	2.483	266.393	14117	3.0839e-13	4.12498	0	3.32401	377.966	421.213	0
WDR76	WDR76	WDR76	65535	583.669	0	28958	1.09814e-27	510.994	594.85	645.163	0	0	0		MBTPS2	MBTPS2	MBTPS2	0.0180141	12.4491	699.655	17324	8.13874e-16	12.4208	0	24.9265	767.814	665.169	665.981
ZBTB6	ZBTB6	ZBTB6	65535	667.561	0	29299	2.51987e-30	0	764.032	1238.65	0	0	0		AC012494.2	AC012494.2	AC012494.2	0.027609	22.8308	817.138	1566	2.90889e-14	25.6397	26.3236	16.5289	11.5254	1930.57	509.319
ZNF658	ZNF658	ZNF658	65535	200.142	0	29782	5.42862e-17	305.17	7.58451	287.672	0	0	0		RN7SL731P	RN7SL731P	RN7SL731P	0.0313371	11.2526	355.043	22868	1.36514e-09	29.5107	1.14547	3.1018	465.733	283.052	316.343
LINC01943	LINC01943	LINC01943	53.5418	234.28	4.35609	16549	9.28084e-12	7.15865	479.358	216.323	4.02239	3.38891	5.65697		SDK2	SDK2	SDK2	0.032665	20.5389	617.814	24945	2.21052e-11	0	61.6168	0	335.109	435.198	1083.13
COCH	COCH	COCH	27.3323	410.576	14.9946	10623	9.22182e-10	426.201	394.384	411.142	9.63575	14.2725	21.0756		FHDC1	FHDC1	FHDC1	0.0366908	23.4358	657.13	13091	9.14532e-12	0	0	70.3074	0	655.999	1315.39
H4C15	H4C15	H4C15	26.0297	324.647	12.2608	14314	4.0375e-08	27.4247	930.206	16.3094	16.4267	4.95429	15.4013		BUD13	BUD13	BUD13	0.0473093	10.567	229.562	9104	1.13045e-07	0	0	31.701	297.643	128.932	262.112
BCL2L2-PABPN1	BCL2L2-PABPN1	BCL2L2-PABPN1	22.3506	474.543	21.3741	8819	1.99321e-09	285.044	336.673	801.913	29.2204	18.4639	16.4379		ANKHD1-EIF4EBP3	ANKHD1-EIF4EBP3	ANKHD1-EIF4EBP3	0.0728538	72.3866	978.758	7549	3.42759e-09	166.406	42.5267	8.22739	363.713	1338.13	1234.43
ADGRG2	ADGRG2	ADGRG2	16.9881	219.91	12.8452	5294	2.75511e-07	73.0219	301.48	285.227	0	38.5355	0		LINC01687	LINC01687	LINC01687	0.0736454	90.4722	1220.5	16491	8.49934e-11	233.981	28.017	9.41854	73.0391	2.66149	3585.79
MTX3	MTX3	MTX3	15.7566	368.733	23.6386	18790	4.09299e-07	85.8045	311.348	709.046	70.9159	0	0		BICRAL	BICRAL	BICRAL	0.074902	18.8026	252.98	8887	9.55295e-06	15.4933	0	40.9145	0	701.826	57.1154
EBP	EBP	EBP	15.4166	230.47	14.6528	11999	8.38414e-07	16.6405	664.713	10.057	23.3755	11.8165	8.76655		ZMAT2	ZMAT2	ZMAT2	0.0758267	15.2106	207.037	29433	5.67216e-06	0	2.14143	43.4904	5.39117	0	615.72
ZFP1	ZFP1	ZFP1	15.0883	233.385	15.8966	29385	4.36853e-06	18.0276	12.6784	669.449	8.10368	9.62359	29.9625		MAL2	MAL2	MAL2	0.102733	162.293	1554.22	17126	5.89849e-09	329.214	157.667	0	2055.04	1134.78	1472.85
USP42	USP42	USP42	14.8335	1471.55	99.1502	28657	2.52785e-12	2389.27	74.5366	1950.86	0	212.223	85.2274		SLC9A3-AS1	SLC9A3-AS1	SLC9A3-AS1	0.107267	26.9294	249.993	25682	0.000223485	10.529	46.1712	24.088	159.495	223.578	366.905
EID3	EID3	EID3	13.8512	253.995	18.426	12156	1.49944e-05	98.7966	323.024	340.164	12.9771	8.50369	33.7973		STK36	STK36	STK36	0.121615	23.1251	190.709	26636	0.000326503	29.6208	8.05808	31.6965	40.1361	269.531	262.462
LUZP1	LUZP1	LUZP1	13.2944	870.791	67.2832	17004	6.97697e-09	66.2469	62.4282	2483.7	59.9714	31.3613	110.517		RN7SL810P	RN7SL810P	RN7SL810P	0.123075	28.9544	233.156	22906	0.000690987	35.926	24.055	26.8823	116.794	515.081	67.5947
TGFBR1	TGFBR1	TGFBR1	11.4864	508.449	45.397	27229	7.11174e-07	46.9822	85.015	1393.35	83.5772	0	52.6139		RN7SL258P	RN7SL258P	RN7SL258P	0.12567	23.2221	185.427	22719	0.000520449	28.2276	11.4547	29.9841	64.8854	185.866	305.528
ARHGAP19	ARHGAP19	ARHGAP19	10.4262	244.782	23.5058	8227	0.000154293	370.829	11.2567	352.261	22.8375	38.5139	9.16617		NEDD1	NEDD1	NEDD1	0.128673	116.511	921.321	19224	5.28874e-06	54.663	31.7773	263.093	1109.07	490.515	1164.37
EIF4G3	EIF4G3	EIF4G3	9.51424	579.235	60.6992	12250	1.33542e-06	553.111	466.861	717.732	8.96179	125.525	47.6109		TSTD3	TSTD3	TSTD3	0.131878	99.1985	737.268	28148	1.95681e-05	210.204	79.4247	7.96674	439.793	1503.37	268.641
H4C14	H4C14	H4C14	8.94183	495.051	55.5061	14313	1.29699e-05	59.4085	660.48	765.264	52.1339	70.7048	43.6797		SKA2	SKA2	SKA2	0.134471	95.2006	702.142	25335	1.49739e-05	96.8617	122.41	66.33	377.538	925.678	803.209
CYTH3	CYTH3	CYTH3	8.91573	2497.05	282.968	11219	2.04874e-11	1075.21	1783.49	4632.47	311.049	209.434	328.422		FP236383.4	FP236383.4	FP236383.4	0.136126	84.0872	612.005	13280	6.10235e-05	121.892	85.9106	44.4591	1710.09	46.1629	79.7617
AL354822.1	AL354822.1	AL354822.1	8.17754	213.824	26.3048	6585	0.00032054	124.458	180.985	336.028	25.9542	21.8666	31.0935		AL441992.2	AL441992.2	AL441992.2	0.137491	65.2473	465.141	6934	0.000237747	136.006	40.0916	19.6447	36.0474	1359.38	0
AL121594.1	AL121594.1	AL121594.1	7.96228	267.367	32.8	5939	0.00118662	792.939	9.1638	0	0	98.3999	0		SLC4A1AP	SLC4A1AP	SLC4A1AP	0.139245	62.6289	449.72	25621	0.000263119	39.0763	78.3608	70.4494	324.909	372.202	652.049
HS2ST1	HS2ST1	HS2ST1	7.81431	787.009	100.64	14799	5.49724e-06	794.27	640.716	926.043	110.97	103.335	87.6156		TNFRSF19	TNFRSF19	TNFRSF19	0.140489	153.971	1077.59	27713	3.11036e-06	316.485	136.247	9.18167	922.079	1346.96	963.733
PDCD6-AHRR	PDCD6-AHRR	PDCD6-AHRR	7.79961	533.215	67.6442	20520	2.83016e-05	685.48	747.962	166.204	125.25	6.06462	71.618		MAGEA6	MAGEA6	MAGEA6	0.142578	89.3541	612.569	17096	0.000110642	46.977	221.085	0	1053.91	782.473	1.3245
RFX5	RFX5	RFX5	7.43777	188.682	24.9874	22429	0.000600107	250.029	272.887	43.1311	41.8625	19.6519	13.4478		SIK2	SIK2	SIK2	0.147794	77.4846	523.033	25307	0.000374673	54.8757	97.9816	79.5965	111.003	646.988	811.107
TGM1	TGM1	TGM1	6.7585	251.091	36.9744	27237	0.00414883	550.257	28.1358	174.88	17.7972	39.3774	53.7487		RSC1A1	RSC1A1	RSC1A1	0.15433	52.557	337.585	24638	0.00208799	47.4737	69.874	40.3234	647.412	308.563	56.7795
ZNF408	ZNF408	ZNF408	5.99364	318.615	52.4183	29618	0.00310841	478.064	363.206	114.576	52.3413	70.4702	34.4434		AGO2	AGO2	AGO2	0.158297	160.675	995.604	5427	2.6052e-05	235.093	200.49	46.4413	310.022	2432.08	244.711
CBLL1	CBLL1	CBLL1	5.98476	282.166	47.3925	9625	0.00760745	326.992	26.3737	493.133	78.8428	63.3346	0		PLS3-AS1	PLS3-AS1	PLS3-AS1	0.163582	60.9397	379.869	21077	0.00161032	7.69843	25.2004	149.92	442.663	233.244	463.699
BMF	BMF	BMF	5.976	282.106	47.0799	8920	0.00774953	304.802	264.023	277.494	36.5582	47.7631	56.9183		ZNF32	ZNF32	ZNF32	0.164184	28.6762	177.636	29571	0.00355646	26.4133	0	59.6154	305	0	227.908
LYSMD3	LYSMD3	LYSMD3	5.9209	617.197	102.083	17042	0.000179123	800.365	1051.23	0	14.9254	196.167	95.1575		AL731533.2	AL731533.2	AL731533.2	0.170376	54.1498	314.537	7354	0.00467482	79.5505	54.9828	27.9162	275.402	368.088	300.12
AL034418.1	AL034418.1	AL034418.1	5.91451	667.18	111.358	5746	8.62361e-05	704.407	706.758	590.376	0	334.074	0		RCAN3	RCAN3	RCAN3	0.174787	66.2866	387.136	22325	0.0022293	1.07237	19.5354	178.252	0	611.153	550.256
ZNFX1	ZNFX1	ZNFX1	5.83554	740.974	125.098	29928	0.000127039	1910.66	227.72	84.543	159.658	124.67	90.9669		THRAP3	THRAP3	THRAP3	0.176614	195.792	1128.75	27287	3.15656e-05	47.7806	47.3116	492.285	621.308	1550.38	1214.55
BACH1	BACH1	BACH1	5.63626	950.669	169.541	8730	0.000186357	1141.14	570.813	1140.05	103.657	50.1776	354.787		BCORL1	BCORL1	BCORL1	0.176719	64.5269	374.479	8835	0.00297068	0	0	193.581	384.629	406.969	331.839
NNAT	NNAT	NNAT	5.57109	226.406	40.1062	19426	0.0101691	546.42	76.1382	56.6602	53.1553	40.2307	26.9327		KIAA1586	KIAA1586	KIAA1586	0.181872	32.919	177.391	15631	0.00928922	0	98.7569	0	24.5735	243.569	264.03
PLCE1	PLCE1	PLCE1	5.53376	300.81	53.858	20989	0.0074065	468.877	112.925	320.629	0	161.574	0		DCUN1D3	DCUN1D3	DCUN1D3	0.185553	136.135	754.021	11330	0.000562066	0	0	408.404	928.582	450.696	882.786
ZNF780A	ZNF780A	ZNF780A	5.49617	487.285	89.2451	29874	0.0013211	79.5223	527.66	854.674	99.1486	93.8609	74.7256		SERPINB1	SERPINB1	SERPINB1	0.185957	84.0841	463.439	25101	0.00223436	0	0	252.252	559.396	518.669	312.253
AC145207.5	AC145207.5	AC145207.5	5.36566	600.193	112.253	4903	0.000617955	346.429	715.922	738.228	74.9787	52.237	209.543		AC106886.5	AC106886.5	AC106886.5	0.188096	128.926	685.39	4153	0.000562066	169.366	98.5108	118.902	712.297	202.874	1141
HERC2P2	HERC2P2	HERC2P2	5.03483	206.812	41.8171	14447	0.0190342	98.9496	28.8375	492.65	62.0348	27.2288	36.1877		AC010359.3	AC010359.3	AC010359.3	0.193847	69.2368	349.093	1273	0.0110079	7.69843	195.876	4.13573	563.782	483.496	0
NBR1	NBR1	NBR1	4.91109	1067.09	217.481	19061	0.000403865	1644.66	93.56	1463.06	82.076	389.496	180.872		AC068870.4	AC068870.4	AC068870.4	0.199684	34.1401	171.27	2696	0.015751	39.7752	27.4914	35.1537	224.936	15.7926	273.082
RADX	RADX	RADX	4.74378	320.204	66.8592	22102	0.0158768	356.375	298.281	305.957	52.3473	148.23	0		AXL	AXL	AXL	0.201605	83.4935	416.323	8688	0.00639445	113.438	21.7606	115.282	449.173	258.04	541.756
E2F1	E2F1	E2F1	4.65644	1125.5	241.278	11974	0.000488697	1227.9	956.471	1192.12	723.833	0	0		MT-RNR1	MT-RNR1	MT-RNR1	0.204954	216.007	1047.34	18588	0.000324505	248.916	233.677	165.429	2792.96	177.363	171.69
KRT8P3	KRT8P3	KRT8P3	4.61342	1524.19	329.606	15909	0.000144026	2240.24	390.607	1941.73	198.982	655.999	133.837		PUS7L	PUS7L	PUS7L	0.205175	150.509	719.018	21917	0.00228902	449.742	0	1.78379	0	1722.14	434.915
TLN1	TLN1	TLN1	4.5222	1714.38	373.244	27383	3.69894e-05	1774.24	3098.66	270.238	541.164	254.195	324.375		KIAA1958	KIAA1958	KIAA1958	0.206553	290.056	1375.82	15635	0.000262252	0	870.168	0	1421.08	1381.39	1325
DDX43	DDX43	DDX43	4.52022	303.951	67.3323	11394	0.0253488	227.72	348.425	335.707	76.9155	22.6904	102.391		GTF2IP12	GTF2IP12	GTF2IP12	0.215282	46.4885	216.24	14130	0.0304628	87.3447	5.71838	46.4026	108.767	147.061	392.893
PIK3C2A	PIK3C2A	PIK3C2A	4.50709	7532.21	1676.09	20855	2.09513e-09	1768.84	9691.88	11135.9	1917.6	1595.95	1514.72		MT-RNR2	MT-RNR2	MT-RNR2	0.216611	263.92	1210.69	18589	0.000439303	306.654	288.66	196.447	3172.18	177.363	282.546
ZNF800	ZNF800	ZNF800	4.49063	399.752	91.0391	29890	0.0173835	91.4084	20.0948	1087.75	111.642	73.1443	88.3314		NNT-AS1	NNT-AS1	NNT-AS1	0.2173	94.3781	432.763	19428	0.0109701	163.748	47.956	71.4307	587.687	197.059	513.543
UBE2G2	UBE2G2	UBE2G2	4.41672	1097.48	247.179	28401	0.000980377	626.858	1588.4	1077.19	144.541	351.348	245.648		POLQ	POLQ	POLQ	0.21827	131.301	607.063	21182	0.00337892	139.988	27.8742	226.04	338.727	625.772	856.689
PRKAG1	PRKAG1	PRKAG1	4.40799	497.567	112.862	21539	0.00776898	819.239	143.845	529.617	157.019	73.8306	107.738		ESD	ESD	ESD	0.224415	40.5054	179.46	12530	0.0322238	36.8127	49.2974	35.4062	47.5762	261.881	228.922
KCNH5	KCNH5	KCNH5	4.37751	168.544	39.1737	15509	0.0382829	43.2442	77.9556	384.433	10.8668	38.6126	68.0418		SNORA73B	SNORA73B	SNORA73B	0.226655	162.394	713.594	25985	0.00502686	227.104	122.566	137.513	435.453	749.54	955.789
RAB1A	RAB1A	RAB1A	4.33931	8912.32	2038.25	21990	2.62252e-09	8082.07	8171.65	10483.2	679.214	5401.25	34.2902		PPP3CB	PPP3CB	PPP3CB	0.240414	93.8449	386.625	21438	0.0268223	56.6822	145.289	79.5629	82.0357	784.432	293.407
POTEM	POTEM	POTEM	4.28626	185.331	42.8228	21259	0.0311424	3.84922	424.971	127.174	4.32569	61.9555	62.1871		DSTYK	DSTYK	DSTYK	0.240918	106.909	447.988	11854	0.0195324	64.8061	60.305	195.617	414.651	427.208	502.105
EXOC2	EXOC2	EXOC2	4.25257	164.407	38.225	12581	0.0464587	421.851	48.3845	22.9858	41.672	18.9049	54.0981		MIR130A	MIR130A	MIR130A	0.241025	41.5983	172.095	17654	0.0474801	44.9075	24.055	55.8324	36.0474	404.533	75.706
RAB3B	RAB3B	RAB3B	4.11845	946.152	228.79	22016	0.00355646	1519.16	0	1319.3	0	686.37	0		SRSF1	SRSF1	SRSF1	0.241309	1042.59	4282.61	26467	8.1686e-07	1489.6	786.363	851.801	4309.14	7169.47	1369.22
RNU6-254P	RNU6-254P	RNU6-254P	4.06294	333.561	80.9958	23391	0.0396016	690.293	203.895	106.495	79.3044	106.904	56.7795		HEY1	HEY1	HEY1	0.246546	115.977	472.333	14472	0.0241324	30.6814	143.463	173.786	470.644	412.719	533.636
LYRM7	LYRM7	LYRM7	4.00799	551.84	137.938	17038	0.0116356	0	876.649	778.87	413.815	0	0		MIR186	MIR186	MIR186	0.253993	128.131	509.895	17681	0.0221774	42.3414	61.8556	280.196	775.741	698.518	55.4276
STT3B	STT3B	STT3B	3.8038	4872	1265.76	26676	1.18659e-06	2908.27	9635.41	2072.32	2452.82	496.161	848.306		AKAP11	AKAP11	AKAP11	0.260579	474.126	1791.68	5498	0.000220995	1417.79	4.5819	0	1629.34	1908.47	1837.22
SHLD2	SHLD2	SHLD2	3.70904	405.932	109.998	25273	0.0494392	294.584	502.013	421.199	0	0	329.995		AK4	AK4	AK4	0.261171	207.432	779.256	5486	0.0172595	142.785	479.511	0	876.552	711.088	750.128
LIG4	LIG4	LIG4	3.64283	691.625	188.848	16142	0.0187277	585.762	528.508	960.604	8.40346	558.14	0		AC114402.1	AC114402.1	AC114402.1	0.277182	224.605	806.547	4394	0.0210134	232.236	245.132	196.447	148.515	1078.75	1192.37
LYPLA1	LYPLA1	LYPLA1	3.61212	3260.8	903.65	17026	3.15656e-05	2057.75	2724.88	4999.77	509.606	1687.01	514.329		PLEKHF2	PLEKHF2	PLEKHF2	0.294134	244.423	835.678	21024	0.0255603	111.628	225.644	395.997	906.949	795.705	804.379
SETD2	SETD2	SETD2	3.50678	1087.01	308.935	25131	0.00953084	2119.8	315.711	825.524	250.9	230.712	445.194		CRIM1	CRIM1	CRIM1	0.297941	1269.97	4259.56	10877	4.69266e-05	1087.43	820.323	1902.15	1464.1	9616.4	1698.17
SLC25A25	SLC25A25	SLC25A25	3.40822	637.384	188.288	25444	0.0291943	625.64	534.941	751.573	10.5672	25.2402	529.057		STXBP5	STXBP5	STXBP5	0.298763	172.488	584.565	26705	0.0361408	57.7411	81.0054	378.717	868.561	637.436	247.698
POMK	POMK	POMK	3.36867	1953.01	585.789	21232	0.00116007	2506.68	232.073	3120.28	185.479	371.092	1200.8		SETD7	SETD7	SETD7	0.304952	421.448	1367.26	25136	0.0109905	662.408	410.166	191.771	1425.94	1379.15	1296.7
UBAP1	UBAP1	UBAP1	3.28033	1255.17	380.301	28371	0.0131617	1305.72	1075.5	1384.29	392.468	708.351	40.0842		VRK2	VRK2	VRK2	0.305477	295.894	953.026	28837	0.0253191	5.47589	882.206	0	504.26	445.828	1908.99
GJC1	GJC1	GJC1	3.27181	885.825	271.484	13728	0.0322238	806.424	737.821	1113.23	88.596	259.554	466.301		VPS13A	VPS13A	VPS13A	0.305806	817.13	2652.43	28796	0.00115879	399.08	1603.43	448.878	2126.07	1155.31	4675.9
ABRAXAS2	ABRAXAS2	ABRAXAS2	3.2526	743.749	226.765	117	0.0449455	573.533	757.159	900.556	0	680.296	0		ZFP91	ZFP91	ZFP91	0.307559	249.687	818.907	29398	0.0376611	37.2091	260.023	451.829	922.815	663.288	870.619
SLC35D1	SLC35D1	SLC35D1	3.25085	940.225	284.548	25554	0.0258727	1197.11	1436.43	187.142	278.286	352.296	223.062		FIGN	FIGN	FIGN	0.316088	1048.04	3316.79	13104	0.000411267	657.004	1245.37	1241.75	3186.67	2656.3	4107.4
ABCF1	ABCF1	ABCF1	3.20766	2505.5	775.442	69	0.00108313	2367.67	2350.97	2797.85	484.987	1769.55	71.7905		PRMT1	PRMT1	PRMT1	0.33263	420.083	1256.88	21579	0.0328944	630.795	320.308	309.147	647.482	1190.99	1932.17
PIKFYVE	PIKFYVE	PIKFYVE	3.1992	1426.31	444.691	20870	0.0110079	1389.41	1463.32	1426.19	984.237	140.558	209.276		FANCD2	FANCD2	FANCD2	0.345003	408.018	1176.06	12890	0.0498939	246.562	728.839	248.654	1188.05	252.928	2087.2
RBPMS	RBPMS	RBPMS	3.17552	893.357	279.866	22315	0.0379594	761.001	1163.06	756.007	670.094	67.0829	102.421		LMNB1	LMNB1	LMNB1	0.356605	1649.78	4591.6	16814	0.0012041	1638.45	1986.55	1324.33	4965.79	5610.6	3198.41
MAP7D1	MAP7D1	MAP7D1	3.11467	1938.27	619.341	17209	0.00277846	2034.25	2115.42	1665.13	1188.93	300.479	368.617		AZIN1	AZIN1	AZIN1	0.364553	771.083	2111.36	8690	0.0129615	313.81	1027.55	971.889	2863.85	2442.07	1028.16
GNPDA1	GNPDA1	GNPDA1	3.04264	1667.22	548.491	13841	0.00563795	1719.72	1327.3	1954.63	270.429	545.877	829.167		PBX2	PBX2	PBX2	0.37874	1090.81	2872.68	20371	0.00864265	586.799	1512.41	1173.22	2876.49	2823.29	2918.28
TTC5	TTC5	TTC5	3.01211	1188.42	392.949	28184	0.0301895	1086.89	1252.02	1226.33	485.268	446.621	246.96		SP3	SP3	SP3	0.408063	1546.93	3776.41	26242	0.0101297	2209.31	946.299	1485.18	3884.39	4331.93	3112.9
FBXL3	FBXL3	FBXL3	3.0049	1625.65	550.01	12957	0.00849203	612.344	554.701	3709.92	286.609	578.821	784.6		BAG5	BAG5	BAG5	0.41056	1117.05	2774.72	8738	0.0190342	329.128	180.529	2841.49	1836.83	3104.46	3382.87
ZBED4	ZBED4	ZBED4	2.98264	964.564	320.348	29253	0.0493186	400.319	1895.76	597.613	0	444.622	516.423		PJA2	PJA2	PJA2	0.429659	1649.11	3746.73	20916	0.0253488	0	4947.34	0	5905.1	5335.07	0
EIF2S2	EIF2S2	EIF2S2	2.85576	1356.12	474.666	12181	0.0355652	1102.16	1113.4	1852.81	927.14	496.859	0		CCNG2	CCNG2	CCNG2	0.431168	1706.39	3944.25	9816	0.0190342	2822.83	840.604	1455.74	4526.52	3027.35	4278.89
MYCBP2	MYCBP2	MYCBP2	2.70306	2578.73	947.493	18830	0.00990428	3838.5	2301.17	1596.53	767.427	803.427	1271.63		RASSF8	RASSF8	RASSF8	0.432348	1334.69	3105.6	22210	0.0300032	652.786	1180.1	2171.18	1542.72	3713.5	4060.58
SBF1	SBF1	SBF1	2.68462	18074.3	6697.98	24804	1.33875e-05	21696.3	18891.7	13634.9	7502.89	4577.75	8013.31		SNHG3	SNHG3	SNHG3	0.447101	3079.05	6881.12	25890	0.0155277	2784.99	2824.8	3627.38	4260.62	8571.09	7811.66
HSPA4L	HSPA4L	HSPA4L	2.6238	2307.15	876.746	14860	0.0186728	2061.47	2145.5	2714.48	1805.1	825.135	0		NLRP2	NLRP2	NLRP2	0.49088	9317.68	18947.3	19399	0.00933256	6835.9	11428.6	9688.51	25027	12216.3	19598.5
EIF3CL	EIF3CL	EIF3CL	2.60543	3697.44	1445.89	12193	0.00434468	4133.53	0	6958.79	0	0	4337.66
MDN1	MDN1	MDN1	2.58935	4018.57	1547.09	17384	0.00301868	4382.44	5195.98	2477.29	375.761	467.251	3798.26
PPM1F	PPM1F	PPM1F	2.45844	1672.64	683.587	21362	0.0444146	2618.41	177.256	2222.27	57.7905	758.698	1234.27
DEPDC1B	DEPDC1B	DEPDC1B	2.43074	2386.99	985.883	11451	0.0404969	2031.55	1825.34	3304.1	512.08	969.846	1475.72
GSKIP	GSKIP	GSKIP	2.42598	2445.57	1005.07	14091	0.0378485	3384.1	1606.09	2346.51	295.726	1332.8	1386.68
ATAD3B	ATAD3B	ATAD3B	2.41364	2372.85	984.464	8477	0.0432611	2867.04	1427.84	2823.67	524.445	991.038	1437.91
RLIM	RLIM	RLIM	2.38733	3942.61	1670.18	22549	0.0124491	2162.81	2184	7481.01	330.168	1914.66	2765.72
MAP3K9	MAP3K9	MAP3K9	2.3772	2411.37	1013.36	17200	0.0475825	1554.59	2977.24	2702.29	1777.82	497.549	764.713
GNAI3	GNAI3	GNAI3	2.34459	3921.46	1673.03	13810	0.0137846	3261.57	3671.25	4831.57	3678.28	697.303	643.501
AC021078.1	AC021078.1	AC021078.1	2.33074	5509.29	2349.99	1973	0.0105765	5449.21	6987.4	4091.27	3271.67	1367.88	2410.43
SEMA4C	SEMA4C	SEMA4C	2.25064	8140.87	3613.22	25021	0.00798015	3939.79	9991.21	10491.6	3135.56	4928.82	2775.27
RP2	RP2	RP2	2.12948	8538.29	4005.22	23746	0.0158768	7027.39	7957.61	10629.9	3936.38	5160.53	2918.74
TJP2	TJP2	TJP2	2.08407	12785.7	6105.18	27357	0.00674956	12521.2	13806.3	12029.7	5742.64	7248.1	5324.8
